# Supplementary material for: Synergetic Effects of Intronic Mature miR-944 and ΔNp63 Isoforms on Tumorigenesis in a Cervical Cancer Cell Line
Source: Int J Mol Sci. 2020 Aug 5;21(16):5612. doi: 10.3390/ijms21165612 (PMC7460632; doi:10.3390/ijms21165612)
Supplement: Supplementary file 1 [file ijms-21-05612-s001.zip]

Archive with 3 entries (2 files):
- Supplementary conversion/
- Supplementary conversion/ijms-865581 supplementary Table S1-3 conversion.docx
- Supplementary conversion/ijms-865581_Supplementary File_Table S4.xlsx
