# Supplementary material for: Synergetic Effects of Intronic Mature miR-944 and ΔNp63 Isoforms on Tumorigenesis in a Cervical Cancer Cell Line
Source: Int J Mol Sci. 2020 Aug 5;21(16):5612. doi: 10.3390/ijms21165612 (PMC7460632; doi:10.3390/ijms21165612)
Supplement: Supplementary file 1 [file ijms-21-05612-s001.zip › Supplementary conversion/ijms-865581_Supplementary File_Table S4.xlsx]

## Sheet: DEGs for miR-944 inhibition
ID	miR-944 Avg (log2)	miR-NC Avg (log2)	Fold Change	P-val	FDR P-val	Gene Symbol
NGFR	5.97	7.19	-2.33	1.43e-06	0.006	NGFR
AASDH	1.17	2.27	-2.15	0.0062	0.1636	AASDH
CCDC71L	0.51	1.57	-2.09	0.0161	0.2436	CCDC71L
USP13	3.23	4.25	-2.02	0.0076	0.1773	USP13
GPR19	1.39	2.39	-2.01	0.0124	0.2205	GPR19
ZNF200	2.27	3.24	-1.95	0.0026	0.1207	ZNF200
LRRC56	0.64	1.59	-1.92	0.0176	0.2544	LRRC56
ZSWIM1	1.08	2.01	-1.91	0.0134	0.2267	ZSWIM1
CGN	2.28	3.19	-1.89	0.0029	0.1249	CGN
PNPLA8	1.2	2.11	-1.88	0.0446	0.3914	PNPLA8
NUDT10	0.22	1.12	-1.87	0.0112	0.2095	NUDT10
MAP3K3	3.8	4.7	-1.86	0.0006	0.0738	MAP3K3
LRRC59	8.74	9.63	-1.85	5.61e-05	0.0322	LRRC59
KRT79	1.88	2.76	-1.84	0.019	0.2636	KRT79
SRPRB	5.82	6.69	-1.83	2.86e-05	0.0313	SRPRB
PICALM	4.18	5.05	-1.83	0.0021	0.1122	PICALM
LACC1	2.26	3.13	-1.83	0.0114	0.2114	LACC1
PGPEP1	1.26	2.13	-1.83	0.0418	0.3807	PGPEP1
PDK2	4.58	5.44	-1.82	0.0002	0.0454	PDK2
COL4A4	0.15	1	-1.81	0.0017	0.1029	COL4A4
HOXA4	1.79	2.65	-1.81	0.0241	0.2956	HOXA4
C11orf65	0.29	1.13	-1.79	0.0016	0.1006	C11orf65
PM20D2	3.72	4.56	-1.79	0.0068	0.1706	PM20D2
LOC100131726	2.29	3.12	-1.78	0.0255	0.3028	LOC100131726
CYP2R1	0.46	1.28	-1.77	0.0091	0.1934	CYP2R1
RBM33	4.4	5.22	-1.77	0.0153	0.2405	RBM33
ABCG2	1.22	2.04	-1.77	0.0273	0.3135	ABCG2
KIAA1033	1.14	1.95	-1.76	0.0082	0.1836	KIAA1033
HMCN1	0.22	1.04	-1.76	0.0128	0.2234	HMCN1
FBXO18	0.45	1.26	-1.75	0.0236	0.2918	FBXO18
TMTC3	6.42	7.2	-1.72	0.0008	0.0806	TMTC3
FAM60A	5.51	6.29	-1.72	0.0042	0.1447	FAM60A
GAS2L1	4.02	4.8	-1.72	0.0072	0.174	GAS2L1
TCP10L	0.07	0.85	-1.72	0.0307	0.3322	TCP10L
SGSM1	0.59	1.36	-1.71	0.0011	0.0883	SGSM1
PCDHB3	0.59	1.36	-1.71	0.0011	0.0898	PCDHB3
FBXW12	0	0.77	-1.71	0.0221	0.2833	FBXW12
C20orf27	0.72	1.49	-1.7	0.0088	0.1894	C20orf27
COL14A1	0.41	1.18	-1.7	0.0377	0.3651	COL14A1
ECT2	6.25	7.01	-1.69	0.0003	0.0647	ECT2
UCHL5	4.06	4.82	-1.69	0.0054	0.1556	UCHL5
SNX13	2.87	3.63	-1.69	0.0083	0.1848	SNX13
PSG9	0.68	1.44	-1.69	0.0462	0.3975	PSG9
CYP2C18	0.29	1.04	-1.68	0.0037	0.1366	CYP2C18
TMEM27	2.41	3.15	-1.68	0.0414	0.38	TMEM27
CNTLN	3.73	4.47	-1.67	0.0028	0.1245	CNTLN
SLC2A11	1.22	1.96	-1.67	0.0095	0.1947	SLC2A11
BCL10	3.32	4.06	-1.67	0.0169	0.2488	BCL10
PHC1	2.42	3.16	-1.67	0.0322	0.3391	PHC1
C20orf24	0.77	1.5	-1.66	0.011	0.2074	C20orf24
PDGFRL	0	0.72	-1.65	0.0184	0.2603	PDGFRL
ST20	1.57	2.3	-1.65	0.0253	0.3016	ST20
NDUFA13	8.56	9.27	-1.64	0.0015	0.099	NDUFA13
OSBPL5	2.52	3.22	-1.63	0.0018	0.1066	OSBPL5
SLC35F2	2.28	2.98	-1.63	0.0023	0.1149	SLC35F2
CENPE	3.41	4.11	-1.63	0.0209	0.275	CENPE
C1orf56	1.66	2.37	-1.63	0.0229	0.2882	C1orf56
PTPRM	0.07	0.78	-1.63	0.0405	0.3763	PTPRM
RUSC2	3.06	3.75	-1.62	0.0022	0.1122	RUSC2
IL27RA	2.82	3.52	-1.62	0.0133	0.226	IL27RA
ASRGL1	1.16	1.85	-1.62	0.0444	0.3904	ASRGL1
TAOK2	5.13	5.81	-1.61	0.0008	0.08	TAOK2
ZBTB41	3.49	4.18	-1.61	0.0034	0.1331	ZBTB41
ZNF493	0.35	1.04	-1.61	0.0075	0.1766	ZNF493
NAPB	2.95	3.64	-1.61	0.0111	0.2086	NAPB
LOC145474	1.35	2.04	-1.61	0.0245	0.2976	LOC145474
TWISTNB	5.2	5.88	-1.6	0.0002	0.0557	TWISTNB
ANP32D	0.22	0.9	-1.6	0.0026	0.1207	ANP32D
NCKAP1	6.15	6.82	-1.6	0.0075	0.176	NCKAP1
SLC26A6	2.89	3.56	-1.6	0.019	0.2637	SLC26A6
C20orf151	1.22	1.9	-1.6	0.0439	0.3892	C20orf151
NRARP	5.31	5.98	-1.59	9.1e-05	0.0387	NRARP
KCTD8	0.07	0.74	-1.59	0.0008	0.0803	KCTD8
GFER	3.72	4.39	-1.59	0.0113	0.2102	GFER
CLDN16	2.41	3.08	-1.59	0.0121	0.2169	CLDN16
NACAP1	0.6	1.27	-1.59	0.0467	0.3982	NACAP1
SMARCA5	6.79	7.45	-1.58	4.24e-06	0.0104	SMARCA5
HNRNPA3	6.96	7.62	-1.58	0.0012	0.0918	HNRNPA3
LRRC40	3.85	4.51	-1.58	0.0028	0.1249	LRRC40
DNAAF2	3.74	4.4	-1.58	0.0072	0.1737	DNAAF2
CRNKL1	3.41	4.08	-1.58	0.0103	0.2011	CRNKL1
MMP13	1.04	1.7	-1.58	0.026	0.3062	MMP13
GFOD2	0.41	1.07	-1.58	0.0468	0.3982	GFOD2
ST3GAL5	1.77	2.42	-1.58	0.0481	0.4021	ST3GAL5
KAT2A	4.52	5.17	-1.57	0.0246	0.2976	KAT2A
TPI1P2	1	1.65	-1.57	0.0275	0.3147	TPI1P2
SNORA70E	1.28	1.93	-1.57	0.0383	0.3692	SNORA70E
SYNPO2	2.22	2.87	-1.57	0.0429	0.3849	SYNPO2
SFT2D3	2.84	3.49	-1.57	0.0451	0.393	SFT2D3
C9orf66	0.83	1.47	-1.56	0.0118	0.2136	C9orf66
MRC2	2.75	3.38	-1.55	0.0171	0.2503	MRC2
HIST1H1A	2.97	3.6	-1.55	0.0216	0.28	HIST1H1A
TSNAX	4.1	4.73	-1.54	0.0003	0.0659	TSNAX
MATK	3.63	4.25	-1.54	0.0007	0.0742	MATK
DPY30	6.5	7.13	-1.54	0.002	0.1111	DPY30
TTC13	2.53	3.15	-1.54	0.0066	0.1688	TTC13
CCDC19	1.52	2.15	-1.54	0.022	0.2829	CCDC19
NBEAL1	3	3.63	-1.54	0.0229	0.2882	NBEAL1
LGALSL	5.09	5.7	-1.53	0.0009	0.0852	LGALSL
CRBN	5.19	5.81	-1.53	0.002	0.1111	CRBN
RPL34	2.86	3.47	-1.53	0.0085	0.187	RPL34
ZNF550	2.67	3.29	-1.53	0.0278	0.3163	ZNF550
MAPK8	0	0.61	-1.53	0.0314	0.3351	MAPK8
GNPAT	3.6	4.21	-1.53	0.0344	0.3472	GNPAT
ZPBP2	0.2	0.81	-1.53	0.0385	0.3705	ZPBP2
RPS23	11.03	11.63	-1.52	1.11e-05	0.0211	RPS23
NR2E1	0.96	1.56	-1.52	0.0047	0.1508	NR2E1
DCAF17	2.68	3.28	-1.52	0.0065	0.1678	DCAF17
CCDC93	4.01	4.61	-1.52	0.0144	0.2339	CCDC93
NEK2	5.4	6	-1.52	0.0163	0.2445	NEK2
ANKRD20A9P	3.36	3.97	-1.52	0.0169	0.2488	ANKRD20A9P
TMEM62	3.06	3.66	-1.52	0.0192	0.2645	TMEM62
PHLPP2	3.61	4.22	-1.52	0.0193	0.2654	PHLPP2
TMEM116	1.14	1.74	-1.52	0.0215	0.279	TMEM116
SH3BP5L	3.29	3.9	-1.52	0.0325	0.3413	SH3BP5L
SH3PXD2B	2.68	3.28	-1.52	0.0485	0.403	SH3PXD2B
SLAIN2	6.69	7.29	-1.51	0.0022	0.1135	SLAIN2
PSG6	0.14	0.74	-1.51	0.0112	0.2095	PSG6
MCAM	2.42	3.01	-1.51	0.0361	0.3575	MCAM
CD2AP	6.01	6.59	-1.5	0.0034	0.1344	CD2AP
SH3GL1	6.42	7.01	-1.5	0.0038	0.139	SH3GL1
ZCCHC2	3.19	3.78	-1.5	0.0343	0.3472	ZCCHC2
TAS2R30	1.56	0.97	1.5	0.0052	0.1556	TAS2R30
PABPC1L	3.54	2.95	1.5	0.0083	0.1844	PABPC1L
PLA2G4B	3.84	3.25	1.5	0.022	0.2829	PLA2G4B
ZNF19	2.73	2.14	1.5	0.0486	0.403	ZNF19
SCYL1	5.59	4.99	1.51	0.0003	0.0659	SCYL1
PEX11G	1.16	0.56	1.51	0.0073	0.1747	PEX11G
NECAB2	1.04	0.45	1.51	0.028	0.317	NECAB2
CENPA	5.65	5.04	1.52	0.0013	0.0924	CENPA
MFAP4	1.22	0.61	1.52	0.0074	0.1752	MFAP4
PVRL4	2.95	2.36	1.52	0.0156	0.241	PVRL4
OR4M2	0.67	0.06	1.52	0.0321	0.3391	OR4M2
POU6F1	2.15	1.54	1.52	0.0365	0.3606	POU6F1
PILRA	0.74	0.13	1.53	0.002	0.1111	PILRA
ARL13B	3.78	3.17	1.53	0.0231	0.2889	ARL13B
FAM35A	2.13	1.52	1.53	0.0369	0.3619	FAM35A
VGLL2	1.36	0.74	1.54	0.0069	0.1706	VGLL2
LOC100271722	1.39	0.77	1.54	0.031	0.3332	LOC100271722
CSMD2	0.69	0.06	1.54	0.0431	0.385	CSMD2
LINC00638	2.16	1.53	1.54	0.0483	0.4025	LINC00638
C2orf27A	1.04	0.41	1.55	0.034	0.3454	C2orf27A
SWT1	1	0.36	1.56	0.0041	0.1425	SWT1
B9D2	3.18	2.53	1.56	0.012	0.2159	B9D2
NGLY1	3.63	2.99	1.56	0.0121	0.2169	NGLY1
AP3B2	1.16	0.52	1.56	0.0131	0.2249	AP3B2
TTC39A	2.19	1.55	1.56	0.0156	0.241	TTC39A
TCF7L2	5.09	4.44	1.57	0.0003	0.0659	TCF7L2
ZNF197	4.17	3.53	1.57	0.0117	0.2129	ZNF197
LOC654342	3.07	2.42	1.57	0.0222	0.284	LOC654342
SLC44A3	0.88	0.23	1.57	0.0324	0.3407	SLC44A3
TUBB2B	1.26	0.61	1.57	0.0337	0.345	TUBB2B
REEP6	4.7	4.04	1.58	0.0024	0.1156	REEP6
BOC	2.68	2.02	1.58	0.0024	0.1168	BOC
SUV420H2	3.14	2.49	1.58	0.0037	0.1375	SUV420H2
GKN1	0.79	0.12	1.58	0.0111	0.2082	GKN1
TYW1B	5.11	4.45	1.58	0.014	0.2319	TYW1B
FBXL14	0.96	0.3	1.58	0.0374	0.3638	FBXL14
CMTM8	2.45	1.78	1.59	0.0029	0.1251	CMTM8
IMMP2L	3.84	3.17	1.59	0.0052	0.1556	IMMP2L
FKBP1AP1	1.41	0.74	1.59	0.0098	0.1974	FKBP1AP1
KRT9	3.14	2.47	1.59	0.0117	0.2129	KRT9
PRDM10	2.51	1.84	1.59	0.0389	0.3713	PRDM10
FAM167A	1.96	1.28	1.6	0.0006	0.0741	FAM167A
CXorf40A	3.52	2.83	1.6	0.0014	0.0981	CXorf40A
CHRNB4	2.17	1.5	1.6	0.0016	0.1006	CHRNB4
NXPH3	1.68	1	1.6	0.0066	0.1688	NXPH3
CNTF	1.03	0.36	1.6	0.0133	0.226	CNTF
SPIRE2	2.28	1.59	1.61	0.0252	0.3014	SPIRE2
RBM20	0.75	0.06	1.61	0.038	0.3676	RBM20
HIST1H2BL	2.58	1.9	1.61	0.047	0.3987	HIST1H2BL
ZNF446	2.49	1.8	1.62	0.0283	0.3189	ZNF446
HYAL3	2.75	2.06	1.62	0.0368	0.3616	HYAL3
MC1R	2.84	2.13	1.63	0.0302	0.3285	MC1R
MPND	2.06	1.36	1.63	0.0334	0.3439	MPND
STOX2	4.01	3.3	1.64	0.0058	0.1601	STOX2
ZKSCAN5	2.92	2.2	1.65	0.0043	0.1453	ZKSCAN5
KMO	1.28	0.56	1.65	0.0309	0.3326	KMO
ZNF236	1.22	0.49	1.65	0.0393	0.3723	ZNF236
USP44	1.04	0.31	1.66	0.0104	0.2022	USP44
ASPDH	1.26	0.53	1.66	0.0332	0.3433	ASPDH
UBE2F	3.98	3.24	1.67	0.0003	0.0659	UBE2F
CLDN22	1	0.25	1.68	0.001	0.0861	CLDN22
LOC645949	1.91	1.16	1.68	0.0196	0.2671	LOC645949
KRTAP4-9	1.11	0.36	1.68	0.0375	0.3645	KRTAP4-9
FDXACB1	1.36	0.61	1.69	0.0239	0.2938	FDXACB1
ZNF717	2	1.23	1.71	0.0241	0.2956	ZNF717
MZB1	1.08	0.3	1.71	0.0425	0.3836	MZB1
DUSP26	0.79	0	1.72	0.0019	0.1101	DUSP26
SNCAIP	0.96	0.18	1.72	0.0086	0.187	SNCAIP
CEMP1	2.19	1.41	1.72	0.0319	0.3376	CEMP1
FAM138B	0.96	0.18	1.72	0.0374	0.3638	FAM138B
CPS1	1.53	0.74	1.73	0.0116	0.2121	CPS1
FAM201A	0.87	0.06	1.75	0.0083	0.1843	FAM201A
EDA	1.97	1.17	1.75	0.0285	0.3195	EDA
CECR2	1.04	0.23	1.76	0.0047	0.1521	CECR2
GMPR	1.03	0.19	1.79	0.0058	0.1606	GMPR
PRKCE	3.51	2.67	1.79	0.0085	0.187	PRKCE
LOC100270746	1.94	1.1	1.79	0.0432	0.3855	LOC100270746
IKBKB	3.35	2.49	1.82	0.0015	0.0991	IKBKB
OVCH2	0.99	0.12	1.82	0.017	0.2494	OVCH2
GPR143	4.03	3.14	1.85	0.0006	0.0741	GPR143
SEBOX	1.79	0.89	1.86	0.0015	0.0985	SEBOX
IFNA1	3.38	2.41	1.97	0.01	0.1995	IFNA1
HOXD11	1.98	0.99	1.99	0.0277	0.316	HOXD11
TFR2	1.79	0.72	2.11	0.0166	0.2464	TFR2

## Sheet: DEGs for deltaNp63 inhibition
ID	deltaNp63 Avg (log2)	NC Avg (log2)	Fold Change	P-val	FDR P-val	Gene Symbol
CXCL14	6.69	8.39	-3.25	1.35e-08	5.42e-05	CXCL14
C18orf56	2.06	3.55	-2.82	0.0045	0.1034	C18orf56
PRG1	1.62	3	-2.6	0.0034	0.0913	PRG1
HOXD11	0.72	2.08	-2.57	0.0083	0.1353	HOXD11
APLN	1.76	3.05	-2.44	0.0048	0.1056	APLN
LDOC1L	0.72	1.84	-2.18	0.0023	0.0777	LDOC1L
AKR1C2	4.16	5.16	-2.01	3.71e-05	0.0135	AKR1C2
CYGB	2.3	3.31	-2.01	0.0017	0.0654	CYGB
MINPP1	3.4	4.41	-2.01	0.0069	0.1229	MINPP1
WNT4	1.57	2.56	-1.98	0.011	0.1571	WNT4
PRKAR2B	2.4	3.39	-1.98	0.0215	0.2189	PRKAR2B
ATP6V1F	0.93	1.91	-1.97	0.0017	0.0653	ATP6V1F
MOB3A	3.15	4.11	-1.95	0.0111	0.1585	MOB3A
NKD1	1.33	2.29	-1.94	0.0085	0.1373	NKD1
LOC100506207	1.6	2.54	-1.92	0.0293	0.2541	LOC100506207
PLB1	3.14	4.07	-1.91	1.18e-05	0.0087	PLB1
MAPKAP1	5.28	6.22	-1.91	0.0008	0.0488	MAPKAP1
RASSF6	4.36	5.27	-1.88	0.0005	0.0424	RASSF6
TENM2	1.7	2.61	-1.88	0.0094	0.1432	TENM2
KCNK6	1.77	2.68	-1.87	0.0036	0.0944	KCNK6
GNG2	0.52	1.42	-1.86	0.0286	0.2519	GNG2
IFRD1	1.04	1.94	-1.86	0.0295	0.2543	IFRD1
PRRG4	5.16	6.03	-1.82	5.39e-05	0.0151	PRRG4
DUSP7	5.71	6.57	-1.81	0.0001	0.0217	DUSP7
MN1	2.69	3.55	-1.81	0.0049	0.1069	MN1
B3GALTL	2.56	3.4	-1.8	0.0015	0.0624	B3GALTL
ADPRHL1	1.63	2.48	-1.8	0.0254	0.237	ADPRHL1
ABCC2	0.89	1.74	-1.8	0.0455	0.3154	ABCC2
KRTAP3-2	5.34	6.18	-1.79	0.0039	0.097	KRTAP3-2
C1QL4	1.56	2.4	-1.79	0.0084	0.1369	C1QL4
AKR1C1	4.02	4.85	-1.77	0.0017	0.0656	AKR1C1
ACRC	0.33	1.15	-1.77	0.0021	0.074	ACRC
NEIL2	1.76	2.58	-1.77	0.0198	0.2095	NEIL2
FAT2	4.57	5.38	-1.76	0.0015	0.0622	FAT2
TAS2R41	0	0.81	-1.76	0.0061	0.1157	TAS2R41
TF	2.02	2.84	-1.76	0.0089	0.1395	TF
NBEAP1	0	0.81	-1.76	0.0275	0.2465	NBEAP1
ODF3B	0.56	1.38	-1.76	0.0364	0.2824	ODF3B
NDRG1	6.54	7.35	-1.75	4.03e-05	0.0135	NDRG1
RNF135	2.98	3.79	-1.75	0.0001	0.0191	RNF135
ATAD3B	2.74	3.55	-1.75	0.0154	0.1832	ATAD3B
COL15A1	0.33	1.14	-1.75	0.0435	0.3081	COL15A1
SNAI2	5.38	6.18	-1.74	3.91e-05	0.0135	SNAI2
LOC550112	2.77	3.57	-1.74	0.0098	0.1465	LOC550112
PMP22	2.05	2.84	-1.73	0.0014	0.0603	PMP22
GPT2	2.32	3.11	-1.73	0.01	0.1477	GPT2
PID1	2.99	3.78	-1.73	0.0151	0.1824	PID1
SEPHS2	5.8	6.58	-1.72	1.48e-05	0.0094	SEPHS2
KIAA1199	4.48	5.27	-1.72	0.0009	0.0506	KIAA1199
SLC2A8	3.61	4.39	-1.72	0.0027	0.0813	SLC2A8
KLF7	3.05	3.82	-1.71	3.11e-05	0.0125	KLF7
TACC2	5.66	6.43	-1.71	3.94e-05	0.0135	TACC2
PROSER1	5.03	5.79	-1.7	0.0001	0.0221	PROSER1
ANKZF1	3.05	3.82	-1.7	0.0022	0.0754	ANKZF1
ATP5J	2.22	2.98	-1.7	0.0395	0.2946	ATP5J
CALML3	4.7	5.46	-1.69	0.0022	0.0746	CALML3
INO80C	3.19	3.95	-1.69	0.0156	0.1843	INO80C
CD1D	0.06	0.81	-1.69	0.016	0.1867	CD1D
SLC2A5	0.88	1.63	-1.69	0.0454	0.315	SLC2A5
PRKAG2-AS1	0.64	1.4	-1.69	0.0458	0.3168	PRKAG2-AS1
HTRA3	2.9	3.65	-1.68	0.0062	0.117	HTRA3
PTPLA	2.15	2.9	-1.68	0.0193	0.207	PTPLA
KRT75	3.49	4.24	-1.68	0.0218	0.2199	KRT75
DLX2	2.01	2.76	-1.68	0.022	0.2211	DLX2
OLFML1	1.6	2.34	-1.67	0.0005	0.0426	OLFML1
CAMTA1	1.12	1.86	-1.67	0.0054	0.1121	CAMTA1
CSMD2	0.16	0.9	-1.67	0.025	0.2349	CSMD2
RDX	6.5	7.22	-1.66	0.001	0.0535	RDX
C2orf48	0.75	1.48	-1.66	0.0291	0.2541	C2orf48
HESX1	0.33	1.05	-1.65	0.0092	0.1412	HESX1
PLXNB3	0.64	1.36	-1.65	0.0146	0.1809	PLXNB3
GALT	3.19	3.91	-1.65	0.0187	0.2035	GALT
INTS6	4.31	5.03	-1.64	0.0001	0.0222	INTS6
TMEM43	4.58	5.3	-1.64	0.0006	0.0429	TMEM43
SFN	7.29	8	-1.64	0.0007	0.0462	SFN
MPPED2	4.03	4.74	-1.64	0.0017	0.0653	MPPED2
LINC00525	0.16	0.88	-1.64	0.0243	0.2325	LINC00525
CNTD2	0.6	1.31	-1.64	0.0267	0.2419	CNTD2
TEX21P	0.29	1.01	-1.64	0.0292	0.2541	TEX21P
SESN3	5.58	6.27	-1.62	0.0027	0.0812	SESN3
DBIL5P2	0.41	1.11	-1.62	0.0072	0.1247	DBIL5P2
XK	1.98	2.67	-1.62	0.0178	0.1986	XK
SBF2-AS1	6.09	6.77	-1.61	6.34e-05	0.0167	SBF2-AS1
KLHDC10	4.03	4.72	-1.61	0.0028	0.0818	KLHDC10
USP32P2	1.35	2.04	-1.61	0.0039	0.0978	USP32P2
SOCS3	2.41	3.09	-1.61	0.0138	0.1755	SOCS3
CCNO	0.42	1.11	-1.61	0.0456	0.3161	CCNO
UTP14C	3.4	4.07	-1.6	0.0133	0.172	UTP14C
ARVCF	2.95	3.63	-1.6	0.014	0.1772	ARVCF
IFLTD1	0.38	1.06	-1.6	0.0278	0.2479	IFLTD1
COL7A1	2.74	3.42	-1.6	0.0365	0.2828	COL7A1
TIMP3	5.34	6.01	-1.59	0.0001	0.0188	TIMP3
SETBP1	2.8	3.46	-1.59	0.0073	0.1263	SETBP1
STOX2	3.24	3.9	-1.59	0.0076	0.1286	STOX2
TMEM64	3.71	4.37	-1.59	0.008	0.133	TMEM64
BOK	1.98	2.64	-1.59	0.038	0.2878	BOK
OPA3	1.19	1.86	-1.59	0.0427	0.3055	OPA3
BPGM	4.35	5.01	-1.58	0.0005	0.0424	BPGM
MECR	3.56	4.23	-1.58	0.0009	0.0507	MECR
LOC401010	2.96	3.62	-1.58	0.0011	0.0546	LOC401010
PNPLA3	2.91	3.57	-1.58	0.0014	0.0612	PNPLA3
STOML1	2.59	3.24	-1.58	0.0076	0.1286	STOML1
CPA5	0	0.66	-1.58	0.0101	0.149	CPA5
ABI3BP	1.3	1.96	-1.58	0.0174	0.1957	ABI3BP
GEMIN8P4	1.45	2.12	-1.58	0.0276	0.2471	GEMIN8P4
ABCB8	1.64	2.3	-1.58	0.0385	0.2901	ABCB8
RNF144A	0.49	1.15	-1.58	0.0419	0.3026	RNF144A
SLC7A5	10.22	10.87	-1.57	7.87e-07	0.0012	SLC7A5
LRPAP1	5.95	6.59	-1.57	6.79e-05	0.0168	LRPAP1
DHRS4L2	2.23	2.88	-1.57	0.0008	0.0488	DHRS4L2
VEZT	5.32	5.97	-1.57	0.0008	0.0488	VEZT
TNPO1	4.9	5.55	-1.57	0.0008	0.0488	TNPO1
SERINC1	5.63	6.28	-1.57	0.001	0.0535	SERINC1
ZNF213	2.35	3	-1.57	0.0019	0.0697	ZNF213
HR	5.21	5.86	-1.57	0.002	0.0723	HR
KLHL12	3.4	4.05	-1.57	0.0081	0.1332	KLHL12
FOXO4	2.87	3.52	-1.57	0.0202	0.2112	FOXO4
ARL6	0.16	0.81	-1.57	0.026	0.2387	ARL6
LOC100130691	0.87	1.52	-1.57	0.0341	0.2729	LOC100130691
EN1	1.79	2.44	-1.57	0.0361	0.2812	EN1
FAXC	1.72	2.37	-1.57	0.0401	0.2963	FAXC
CDK6	6.87	7.5	-1.56	1.64e-05	0.0097	CDK6
FXYD3	0.23	0.87	-1.56	0.0073	0.1264	FXYD3
HEY1	0.59	1.23	-1.56	0.0153	0.1832	HEY1
DLX1	3.04	3.68	-1.56	0.0193	0.207	DLX1
SLC37A2	0.37	1.01	-1.56	0.0339	0.2721	SLC37A2
SLC40A1	1.73	2.37	-1.56	0.0376	0.2868	SLC40A1
BICD2	7.26	7.89	-1.55	8.17e-05	0.0175	BICD2
OXCT1	5.98	6.61	-1.55	0.0005	0.0413	OXCT1
KIAA0040	5.1	5.73	-1.55	0.0015	0.0618	KIAA0040
HEATR4	0.47	1.11	-1.55	0.0058	0.1138	HEATR4
KRT9	2.43	3.07	-1.55	0.0141	0.1777	KRT9
KRT34	2.22	2.85	-1.55	0.0146	0.1806	KRT34
HSD17B6	0.78	1.42	-1.55	0.015	0.1824	HSD17B6
MSS51	1.3	1.94	-1.55	0.0179	0.1991	MSS51
ST6GAL2	0.11	0.75	-1.55	0.0332	0.2692	ST6GAL2
RAB18	5.38	6	-1.54	0.0005	0.0425	RAB18
C1orf21	3.62	4.24	-1.54	0.0035	0.0917	C1orf21
WFDC2	2.2	2.82	-1.54	0.009	0.1402	WFDC2
SLC35D1	3.69	4.32	-1.54	0.023	0.2258	SLC35D1
DSP	8.05	8.67	-1.53	1.87e-05	0.0102	DSP
TRIM37	4.85	5.47	-1.53	0.0008	0.0488	TRIM37
ACYP2	3.7	4.31	-1.53	0.0037	0.0955	ACYP2
TPST2	2.93	3.54	-1.53	0.0256	0.2373	TPST2
ESCO1	3.26	3.87	-1.53	0.0441	0.311	ESCO1
OTUD4	4.8	5.4	-1.52	0.0011	0.0551	OTUD4
DKK3	5.71	6.32	-1.52	0.0012	0.0562	DKK3
STOX1	2.11	2.71	-1.52	0.002	0.0716	STOX1
MSI2	5.93	6.54	-1.52	0.0046	0.1037	MSI2
WDR66	3.96	4.57	-1.52	0.0052	0.1094	WDR66
MAT1A	0.11	0.71	-1.52	0.0085	0.1374	MAT1A
ZADH2	3.17	3.78	-1.52	0.0169	0.1925	ZADH2
SLC38A9	2.71	3.31	-1.52	0.021	0.2161	SLC38A9
ADM	8.74	9.34	-1.51	1.99e-06	0.0026	ADM
ELOVL5	6.65	7.25	-1.51	5.24e-05	0.0149	ELOVL5
HAS1	0	0.6	-1.51	0.0017	0.0654	HAS1
USP35	2.58	3.17	-1.51	0.0041	0.1003	USP35
MTERFD3	3.33	3.92	-1.51	0.0051	0.1094	MTERFD3
CA12	3.3	3.9	-1.51	0.0059	0.1138	CA12
HOXD-AS2	1.16	1.76	-1.51	0.0066	0.1211	HOXD-AS2
LOC100131347	0.28	0.88	-1.51	0.0141	0.1777	LOC100131347
AK8	0.38	0.97	-1.51	0.021	0.2163	AK8
FAM50A	4.61	5.21	-1.51	0.0214	0.2186	FAM50A
GNB4	1.89	2.48	-1.51	0.041	0.299	GNB4
FGGY	2.27	2.86	-1.51	0.045	0.3139	FGGY
CHST1	0.52	1.11	-1.5	0.0105	0.1526	CHST1
C2orf27A	0.47	1.06	-1.5	0.0426	0.3053	C2orf27A
ADAMTS15	1.58	2.16	-1.5	0.0449	0.3139	ADAMTS15
NCS1	7.83	7.25	1.5	4.09e-05	0.0135	NCS1
CPA4	7.79	7.2	1.5	0.0002	0.0242	CPA4
CRLF3	5.03	4.45	1.5	0.0003	0.03	CRLF3
RHPN2	6.8	6.21	1.5	0.0003	0.0339	RHPN2
CALU	6.78	6.19	1.5	0.0003	0.0344	CALU
CCNL1	6.36	5.78	1.5	0.0013	0.0589	CCNL1
SH3GL2	4.09	3.51	1.5	0.0195	0.2087	SH3GL2
CXCL2	1.11	0.52	1.5	0.0366	0.2833	CXCL2
NMU	5.36	4.76	1.51	0.0002	0.0242	NMU
PIM3	5.98	5.38	1.51	0.0005	0.0422	PIM3
TP53INP1	2.75	2.16	1.51	0.0005	0.0424	TP53INP1
MALAT1	11.64	11.05	1.51	0.0009	0.0507	MALAT1
NOD1	3.61	3.02	1.51	0.0044	0.103	NOD1
HLA-L	0.75	0.16	1.51	0.0134	0.1725	HLA-L
CHADL	0.76	0.16	1.51	0.0175	0.1959	CHADL
ZNF572	0.59	0	1.51	0.02	0.2109	ZNF572
NME3	2.81	2.22	1.51	0.0219	0.2201	NME3
STEAP2	0.6	0	1.51	0.0263	0.2398	STEAP2
ZNF281	2.65	2.06	1.51	0.0272	0.2445	ZNF281
FAM46A	4.75	4.16	1.51	0.0435	0.3081	FAM46A
SNX21	4.13	3.53	1.51	0.0447	0.3135	SNX21
CD99P1	3.45	2.84	1.52	0.0006	0.0456	CD99P1
USP43	4.04	3.44	1.52	0.0049	0.1068	USP43
IFI44	3.8	3.2	1.52	0.0134	0.172	IFI44
SNX9	3.58	2.98	1.52	0.018	0.1999	SNX9
BCL7A	3.46	2.86	1.52	0.0314	0.2627	BCL7A
COQ3	4.01	3.41	1.52	0.0415	0.3012	COQ3
NR2F1	3.7	3.09	1.53	0.0031	0.0867	NR2F1
RALGAPA2	4.16	3.55	1.53	0.005	0.1074	RALGAPA2
SLC17A5	4.58	3.96	1.53	0.0162	0.1877	SLC17A5
CARD16	3.88	3.27	1.53	0.0201	0.2111	CARD16
RNF39	3.54	2.93	1.53	0.0282	0.2497	RNF39
DLX6	2.03	1.42	1.53	0.0327	0.2675	DLX6
TMEM234	3.09	2.48	1.53	0.0352	0.2781	TMEM234
RASSF1	1.19	0.57	1.53	0.0361	0.2813	RASSF1
NTN4	7.3	6.67	1.54	0.0002	0.0284	NTN4
PBX1	5.39	4.76	1.54	0.0004	0.0393	PBX1
KRT10	5.14	4.51	1.54	0.0023	0.0777	KRT10
LGR6	2.23	1.61	1.54	0.0029	0.0835	LGR6
MPZL3	3.69	3.07	1.54	0.0032	0.0896	MPZL3
CAPN5	1.45	0.83	1.54	0.008	0.1331	CAPN5
DAPK1	0.71	0.09	1.54	0.0085	0.1373	DAPK1
CDK11A	4.23	3.61	1.54	0.0109	0.1567	CDK11A
PLA2G4D	1.02	0.4	1.54	0.0143	0.1788	PLA2G4D
SARM1	1.64	1.01	1.54	0.0211	0.2163	SARM1
SPATA6L	0.78	0.16	1.54	0.0354	0.2792	SPATA6L
EMP1	9.96	9.33	1.55	2.49e-05	0.0117	EMP1
ZNF629	4.02	3.38	1.55	0.0006	0.0446	ZNF629
C2orf15	4.08	3.45	1.55	0.0029	0.0844	C2orf15
PAF1	5.35	4.72	1.55	0.0039	0.0975	PAF1
SLC4A3	1.77	1.14	1.55	0.0119	0.1624	SLC4A3
GSN	5.84	5.21	1.55	0.0122	0.1648	GSN
ZNF713	3.18	2.54	1.55	0.0149	0.1824	ZNF713
CCDC107	3.62	2.99	1.55	0.0208	0.2147	CCDC107
IL1R2	1.55	0.92	1.55	0.0331	0.2692	IL1R2
LOC146880	5.29	4.64	1.56	0.0006	0.0434	LOC146880
SDPR	6.29	5.65	1.56	0.0012	0.0568	SDPR
TXNDC5	5.81	5.17	1.56	0.0014	0.0602	TXNDC5
ANKRD44	0.64	0	1.56	0.0299	0.2559	ANKRD44
HDDC3	2.24	1.59	1.56	0.0422	0.3034	HDDC3
TPT1-AS1	1.75	1.11	1.56	0.0447	0.3135	TPT1-AS1
CLDN8	5.06	4.41	1.57	0.0013	0.0592	CLDN8
OCIAD2	6.78	6.12	1.57	0.0024	0.0783	OCIAD2
KIF13B	4.08	3.44	1.57	0.0078	0.1304	KIF13B
RASA2	3.4	2.76	1.57	0.0125	0.1673	RASA2
TMEM59L	0.73	0.09	1.57	0.0483	0.3266	TMEM59L
EHF	7.43	6.77	1.58	0.0014	0.061	EHF
GPR64	5.59	4.93	1.58	0.0021	0.074	GPR64
TGFBI	5.56	4.9	1.58	0.0025	0.0791	TGFBI
POLG2	4.5	3.84	1.58	0.0051	0.1085	POLG2
ARGLU1	4.98	4.32	1.58	0.0057	0.1134	ARGLU1
PROSAPIP1	2.83	2.17	1.58	0.0082	0.1351	PROSAPIP1
C7orf60	3.46	2.8	1.58	0.0161	0.1872	C7orf60
ARF4	8.3	7.63	1.59	6.93e-05	0.0168	ARF4
BCAS1	3.37	2.71	1.59	0.0008	0.0488	BCAS1
ELF3	7	6.32	1.59	0.0013	0.0597	ELF3
FUT4	3.38	2.7	1.59	0.0037	0.0955	FUT4
ANO10	3.78	3.11	1.59	0.0081	0.1333	ANO10
GPR110	5	4.33	1.59	0.0091	0.1407	GPR110
GOLGA7B	1.25	0.57	1.59	0.0143	0.1788	GOLGA7B
SHBG	0.83	0.16	1.59	0.0158	0.1854	SHBG
RASD1	2.86	2.19	1.59	0.0238	0.23	RASD1
GIMAP2	0.67	0	1.59	0.0295	0.2543	GIMAP2
ATP1A3	2.58	1.91	1.59	0.0303	0.2577	ATP1A3
RALGPS1	3.29	2.62	1.59	0.0405	0.2974	RALGPS1
SEC14L1P1	2.7	2.03	1.59	0.042	0.303	SEC14L1P1
RNF212	2.49	1.82	1.59	0.0433	0.3074	RNF212
ADARB2	3.01	2.35	1.59	0.0482	0.3262	ADARB2
PKN2	6.7	6.02	1.6	0.0005	0.0424	PKN2
PNKD	4.42	3.74	1.6	0.0015	0.0626	PNKD
ZNF718	0.93	0.25	1.6	0.0015	0.0627	ZNF718
IKZF2	3.97	3.29	1.6	0.0044	0.1034	IKZF2
RPL29P2	3.37	2.69	1.6	0.005	0.1082	RPL29P2
WDR60	3.63	2.95	1.6	0.0075	0.1277	WDR60
TRIM31	0.68	0	1.6	0.0092	0.1409	TRIM31
N4BP2L1	0.68	0	1.6	0.0156	0.1843	N4BP2L1
SMOX	4.51	3.83	1.6	0.0217	0.2199	SMOX
LOC283335	0.84	0.16	1.6	0.0295	0.2543	LOC283335
PBX4	3.03	2.35	1.6	0.0375	0.2861	PBX4
TMEM236	0.68	0	1.6	0.0408	0.2985	TMEM236
C4orf36	1.69	1.01	1.6	0.0436	0.3087	C4orf36
GSDMB	1.83	1.15	1.6	0.0448	0.3138	GSDMB
FBXO22	6.43	5.74	1.61	7.46e-05	0.0171	FBXO22
SCARNA18	6.73	6.05	1.61	0.0005	0.0402	SCARNA18
PLA2G16	7.53	6.84	1.61	0.0013	0.0597	PLA2G16
GRHL1	4.94	4.26	1.61	0.009	0.1399	GRHL1
KIAA0825	1.71	1.02	1.61	0.0144	0.1794	KIAA0825
SYCP2	3.01	2.32	1.61	0.029	0.2535	SYCP2
FOXA1	6.68	5.99	1.62	0.0007	0.047	FOXA1
SPNS2	3.91	3.21	1.62	0.0025	0.0791	SPNS2
LRRC8C	4.78	4.08	1.62	0.0068	0.1218	LRRC8C
OR52W1	0.93	0.23	1.62	0.0074	0.1272	OR52W1
WBSCR27	0.86	0.17	1.62	0.0095	0.1438	WBSCR27
CDKN1A	8.04	7.33	1.63	0.0001	0.0207	CDKN1A
OAS1	5.5	4.8	1.63	0.0003	0.0309	OAS1
FAT1	8.12	7.41	1.63	0.001	0.0535	FAT1
RAB14	7.59	6.89	1.63	0.0022	0.0753	RAB14
RBL1	5.87	5.16	1.63	0.0089	0.1396	RBL1
UST	3.92	3.21	1.63	0.0129	0.1698	UST
RPS15AP10	2.57	1.86	1.63	0.0301	0.2567	RPS15AP10
ERP27	3.28	2.57	1.63	0.0342	0.2738	ERP27
JDP2	1.97	1.27	1.63	0.0386	0.2908	JDP2
LPAR1	6.89	6.18	1.64	0.0001	0.0217	LPAR1
MYPN	5.66	4.95	1.64	0.0058	0.1138	MYPN
C1RL-AS1	1.95	1.23	1.64	0.0126	0.1677	C1RL-AS1
L3MBTL2	2.99	2.28	1.64	0.0175	0.1961	L3MBTL2
ARHGAP20	4.37	3.66	1.64	0.0189	0.2051	ARHGAP20
RGCC	2.85	2.13	1.64	0.0245	0.2338	RGCC
MILR1	2.44	1.73	1.64	0.0262	0.2393	MILR1
ZNF154	1.72	1.01	1.64	0.03	0.2562	ZNF154
OR2H2	0.88	0.16	1.64	0.0302	0.257	OR2H2
SLC25A45	2.54	1.81	1.65	9.79e-05	0.0184	SLC25A45
SLC16A3	4.54	3.82	1.65	0.0035	0.0919	SLC16A3
PPP1R3G	2.31	1.58	1.65	0.0051	0.1094	PPP1R3G
CASP10	3.56	2.84	1.65	0.0057	0.1127	CASP10
TAS2R43	2.26	1.54	1.65	0.0069	0.1229	TAS2R43
TWIST1	1.77	1.05	1.65	0.011	0.1572	TWIST1
TCAP	0.72	0	1.65	0.0343	0.274	TCAP
CORO6	2.53	1.8	1.65	0.0407	0.2982	CORO6
TCF15	0.89	0.16	1.66	0.0098	0.1462	TCF15
LIFR	0.96	0.23	1.66	0.0403	0.2968	LIFR
GDF1	2.24	1.51	1.66	0.0429	0.3062	GDF1
SOWAHB	2.86	2.12	1.67	0.0017	0.0654	SOWAHB
FLJ42627	3.43	2.69	1.67	0.0021	0.073	FLJ42627
CLDN12	4.83	4.09	1.67	0.0036	0.0943	CLDN12
ACER2	4.89	4.15	1.67	0.0096	0.1454	ACER2
MFSD4	3.46	2.72	1.67	0.0212	0.2169	MFSD4
GALNT5	1.93	1.19	1.67	0.0248	0.2343	GALNT5
APAF1	4.14	3.4	1.67	0.0252	0.2358	APAF1
RFESD	2.09	1.35	1.67	0.0366	0.2832	RFESD
RARRES3	8.5	7.75	1.68	6.99e-06	0.0063	RARRES3
DDX58	5.95	5.2	1.68	0.0005	0.0425	DDX58
DUSP4	6.16	5.42	1.68	0.0009	0.0507	DUSP4
PRODH	3.2	2.45	1.68	0.0009	0.0507	PRODH
RNF207	4.26	3.5	1.69	0.0049	0.1074	RNF207
VILL	2.71	1.96	1.69	0.0053	0.1112	VILL
GBGT1	0.75	0	1.69	0.0144	0.1793	GBGT1
ADAM19	3.21	2.45	1.69	0.0259	0.2384	ADAM19
SFMBT2	6.07	5.3	1.7	0.0015	0.0619	SFMBT2
NRGN	2.28	1.52	1.7	0.0116	0.1601	NRGN
LHFPL3-AS2	1.48	0.71	1.7	0.0123	0.1661	LHFPL3-AS2
ZNF253	1.12	0.35	1.7	0.0402	0.2966	ZNF253
LOC729852	4.56	3.79	1.71	0.0005	0.0424	LOC729852
ZNF219	0.86	0.09	1.71	0.0146	0.1809	ZNF219
PDE4D	4.3	3.52	1.72	0.0014	0.0618	PDE4D
RPIA	4.65	3.86	1.72	0.0045	0.1037	RPIA
FZD2	2.29	1.51	1.72	0.0066	0.1209	FZD2
BIRC3	3	2.21	1.72	0.0088	0.1395	BIRC3
PGAP2	0.78	0	1.72	0.0099	0.1474	PGAP2
LOC100506888	2.12	1.34	1.72	0.0127	0.1688	LOC100506888
ANKRD20A11P	0.87	0.09	1.72	0.019	0.2053	ANKRD20A11P
CLDN3	3.16	2.37	1.73	6.56e-05	0.0167	CLDN3
NAPEPLD	3.61	2.81	1.73	0.0024	0.0785	NAPEPLD
EPHA4	2.73	1.94	1.73	0.0226	0.2237	EPHA4
LRRC37A4P	5.47	4.66	1.75	0.001	0.0522	LRRC37A4P
IFNGR1	5.31	4.5	1.75	0.0042	0.1017	IFNGR1
EPB41L5	2.26	1.45	1.75	0.0102	0.1498	EPB41L5
MMD	3.18	2.37	1.75	0.0356	0.28	MMD
NABP1	5.24	4.43	1.76	1.22e-05	0.0087	NABP1
CKB	9.42	8.61	1.76	2.02e-05	0.0102	CKB
BTBD16	1.88	1.06	1.76	0.0005	0.0406	BTBD16
PTGES	7.58	6.76	1.76	0.0005	0.0426	PTGES
CPA6	1.41	0.6	1.76	0.0091	0.1407	CPA6
MDM2	6.01	5.18	1.78	0.0035	0.0931	MDM2
OGFOD2	0.83	0	1.78	0.0056	0.1121	OGFOD2
SLC16A10	1.76	0.92	1.78	0.0109	0.1566	SLC16A10
GNRHR2	1.68	0.85	1.78	0.0195	0.2087	GNRHR2
B3GNT3	6.94	6.1	1.79	0.0004	0.0393	B3GNT3
UPK2	2.18	1.34	1.79	0.0236	0.229	UPK2
DHRS9	5.82	4.98	1.8	0.0004	0.0361	DHRS9
ERBB4	5.69	4.83	1.81	0.0008	0.0488	ERBB4
LOC374443	3.37	2.52	1.81	0.0125	0.1673	LOC374443
FAM219A	2.84	1.98	1.81	0.0375	0.2861	FAM219A
GAB2	3.29	2.43	1.82	0.0093	0.1423	GAB2
BMP3	1.52	0.65	1.82	0.0155	0.1838	BMP3
TRPV6	2.62	1.74	1.83	0.0021	0.0736	TRPV6
GPX3	1.79	0.92	1.83	0.0059	0.1141	GPX3
FLJ42393	3.12	2.25	1.83	0.015	0.1824	FLJ42393
ZNF177	3.69	2.81	1.84	0.0004	0.0355	ZNF177
MICALCL	2.63	1.75	1.84	0.0062	0.1168	MICALCL
RBM47	7.33	6.44	1.85	0.0002	0.0242	RBM47
HTR1D	1.96	1.06	1.85	0.0155	0.1836	HTR1D
CXCL17	1.28	0.39	1.85	0.0218	0.2199	CXCL17
ATG16L2	2.17	1.28	1.85	0.0226	0.2237	ATG16L2
NAV3	0.97	0.09	1.85	0.0313	0.2625	NAV3
ITPRIP	2.09	1.19	1.86	0.0131	0.171	ITPRIP
GUCY1B2	0.89	0	1.86	0.0143	0.1788	GUCY1B2
AMTN	1.92	1.02	1.86	0.0382	0.2887	AMTN
AADAC	3.04	2.14	1.87	0.0166	0.1908	AADAC
LY6G6C	1.66	0.76	1.87	0.0263	0.2398	LY6G6C
MACROD2	1.87	0.97	1.87	0.0363	0.282	MACROD2
ZNF30	2.14	1.23	1.88	1.42e-05	0.0094	ZNF30
NR4A2	3.13	2.22	1.88	0.0088	0.1395	NR4A2
TTLL3	1.16	0.25	1.88	0.0165	0.19	TTLL3
ASB9P1	1.49	0.58	1.88	0.0292	0.2541	ASB9P1
TRIM22	3.7	2.79	1.89	0.0007	0.0488	TRIM22
HID1	3.65	2.73	1.89	0.0066	0.1209	HID1
ZNF620	2.37	1.45	1.9	0.0182	0.2009	ZNF620
RPS6KA2	3.61	2.68	1.9	0.0204	0.2127	RPS6KA2
NPPA	1.33	0.4	1.91	0.0024	0.0779	NPPA
HMGN3	2.26	1.33	1.91	0.0359	0.281	HMGN3
SLC46A3	2.45	1.51	1.92	0.0002	0.0269	SLC46A3
AMOT	2.25	1.31	1.92	0.0032	0.0896	AMOT
LOC641367	1.96	1.01	1.94	0.007	0.1229	LOC641367
EMID2	1.06	0.09	1.96	0.0084	0.1367	EMID2
CFI	1.06	0.09	1.96	0.0224	0.2231	CFI
ITGB1BP2	1.14	0.16	1.97	0.0269	0.2427	ITGB1BP2
TPI1P3	2.9	1.91	1.98	0.001	0.0525	TPI1P3
ZNF652	5.61	4.62	1.99	0.0002	0.0284	ZNF652
PVRL4	2.78	1.78	2	0.0018	0.0689	PVRL4
TMPRSS2	2.78	1.78	2	0.0027	0.0812	TMPRSS2
NANOG	2.83	1.82	2.02	0.0062	0.1169	NANOG
C9orf84	3.66	2.65	2.02	0.0069	0.1226	C9orf84
IMMP1L	2.11	1.08	2.04	0.0045	0.1037	IMMP1L
LCA5	3.57	2.54	2.05	0.0027	0.0812	LCA5
LOC441454	3.68	2.65	2.05	0.0037	0.0955	LOC441454
INPP5D	2.62	1.58	2.05	0.0076	0.1286	INPP5D
LRCH2	1.51	0.47	2.06	0.0064	0.1197	LRCH2
LENG8	6.86	5.79	2.09	8.4e-05	0.0175	LENG8
MAPK8IP2	1.94	0.88	2.09	0.0032	0.0887	MAPK8IP2
STEAP4	4.49	3.43	2.09	0.0051	0.1094	STEAP4
NUPR1	3.3	2.24	2.09	0.007	0.1229	NUPR1
MUC20	7.23	6.16	2.11	1.6e-05	0.0097	MUC20
PI3	4.5	3.42	2.11	0.0024	0.0785	PI3
ANXA2P1	1.43	0.35	2.12	0.0287	0.2523	ANXA2P1
DIABLO	1.25	0.16	2.13	0.0065	0.1202	DIABLO
CRLF2	1.96	0.87	2.13	0.0245	0.2338	CRLF2
SUMO2	9.33	8.23	2.14	1.09e-06	0.0015	SUMO2
PGPEP1	2.57	1.48	2.14	0.0191	0.2061	PGPEP1
FAM211A	1.56	0.46	2.14	0.0253	0.2358	FAM211A
GCNT3	4.99	3.87	2.17	0.0002	0.0283	GCNT3
AGR2	1.96	0.83	2.2	0.0117	0.1611	AGR2
SCNN1A	3.86	2.72	2.22	0.0006	0.044	SCNN1A
PRSS22	4.81	3.64	2.24	3.59e-05	0.0135	PRSS22
TMEM45B	4	2.71	2.45	1.96e-05	0.0102	TMEM45B
PRR15L	1.81	0.5	2.47	0.0055	0.1121	PRR15L
GDF15	6.64	5.27	2.59	5.69e-05	0.0156	GDF15
GRHL3	4.69	3.32	2.59	0.0001	0.0217	GRHL3
CDH5	2.1	0.71	2.62	0.0008	0.0488	CDH5
TBC1D17	4.45	3.06	2.63	1.34e-05	0.0093	TBC1D17
INHBB	1.93	0.54	2.63	0.0028	0.0818	INHBB
C2orf54	3.58	2.16	2.67	0.0007	0.0461	C2orf54
CEACAM6	4.39	2.88	2.84	0.0002	0.027	CEACAM6
PIP5K1B	3.09	1.54	2.94	0.0023	0.0759	PIP5K1B
CEACAM5	3.29	1.61	3.21	0.0088	0.1395	CEACAM5
CCL28	3.91	2.08	3.55	0.0002	0.0272	CCL28

## Sheet: DEGs for combination
ID	miR-944+deltaNp63 Avg (log2)	NC Avg (log2)	Fold Change	P-val	FDR P-val	Gene Symbol
GADD45A	6.08	7.4	-2.49	1.09e-08	1.91e-05	GADD45A
ATP10B	6.73	5.46	2.42	6.82e-08	8.01e-05	ATP10B
KRTAP3-1	5.86	8.42	-5.91	6.93e-08	8.01e-05	KRTAP3-1
FOS	3.33	5.92	-6.04	7.56e-08	8.28e-05	FOS
DUSP1	5.41	7.89	-5.58	9.98e-08	0.0001	DUSP1
KRT17	10.81	12.03	-2.33	1.36e-07	0.0001	KRT17
FST	6.56	7.52	-1.94	1.75e-07	0.0002	FST
HIST1H4B	9.4	8.3	2.13	1.99e-07	0.0002	HIST1H4B
RND3	6.36	8.08	-3.27	2.1e-07	0.0002	RND3
NEAT1	9.24	7.97	2.4	2.59e-07	0.0002	NEAT1
ADM	8.46	9.34	-1.84	2.83e-07	0.0002	ADM
SMA5	8.57	7.77	1.74	4.04e-07	0.0003	SMA5
HIST1H3G	9.75	8.74	2.02	5.16e-07	0.0004	HIST1H3G
SLC7A5	10.16	10.87	-1.63	5.36e-07	0.0004	SLC7A5
SUMO2	9.47	8.23	2.36	5.95e-07	0.0004	SUMO2
ARHGDIB	9.19	9.8	-1.53	5.99e-07	0.0004	ARHGDIB
MYO5B	5.41	4.69	1.64	7.19e-07	0.0005	MYO5B
EGR1	5.41	8.76	-10.17	7.9e-07	0.0005	EGR1
IFNE	6.2	4.66	2.91	9.04e-07	0.0005	IFNE
HIST1H2BH	9.05	8.22	1.78	1.02e-06	0.0006	HIST1H2BH
ACAA2	3.9	5.18	-2.42	1.36e-06	0.0008	ACAA2
HSPA5	9.88	10.64	-1.7	1.42e-06	0.0008	HSPA5
CHD3	6.91	6.13	1.71	1.72e-06	0.0009	CHD3
GSDMD	5.11	3.98	2.19	1.82e-06	0.0009	GSDMD
MAT2A	8.79	8.18	1.53	1.92e-06	0.0009	MAT2A
RIPK4	8.79	8.03	1.69	2.04e-06	0.001	RIPK4
PCSK5	8.94	8.19	1.68	2.14e-06	0.001	PCSK5
CXCL14	7.78	8.39	-1.53	2.22e-06	0.001	CXCL14
HIST2H2AB	6.3	4.92	2.61	2.33e-06	0.001	HIST2H2AB
SLC3A2	9.35	9.95	-1.52	3.18e-06	0.0013	SLC3A2
FGFBP1	8.93	9.77	-1.79	3.68e-06	0.0014	FGFBP1
EGR2	0.86	3.38	-5.74	3.74e-06	0.0014	EGR2
SQSTM1	10.09	10.74	-1.57	3.8e-06	0.0014	SQSTM1
KRT4	11.9	10.85	2.07	3.99e-06	0.0015	KRT4
SBF2-AS1	5.59	6.77	-2.26	4.38e-06	0.0016	SBF2-AS1
ZNF30	2.38	1.23	2.22	4.52e-06	0.0016	ZNF30
CYR61	5.44	7.08	-3.12	4.81e-06	0.0016	CYR61
DUSP6	4.24	6.16	-3.78	4.81e-06	0.0016	DUSP6
KLF6	4.9	5.98	-2.1	4.94e-06	0.0017	KLF6
KRTAP2-3	2.74	5.32	-5.97	5.59e-06	0.0017	KRTAP2-3
DDIT4	9.84	8.62	2.33	5.66e-06	0.0017	DDIT4
PMM1	4.39	3.56	1.77	5.68e-06	0.0017	PMM1
HBEGF	3.91	5.28	-2.57	5.73e-06	0.0017	HBEGF
HIST2H2BE	9.53	8.66	1.83	5.81e-06	0.0017	HIST2H2BE
KRT15	10.18	9.41	1.72	6.23e-06	0.0018	KRT15
BCAS1	4.51	2.71	3.49	6.34e-06	0.0018	BCAS1
RARRES3	8.5	7.75	1.69	6.86e-06	0.0019	RARRES3
HIST1H3I	9.34	8.23	2.16	7e-06	0.0019	HIST1H3I
GADD45B	4.31	5.39	-2.11	7.01e-06	0.0019	GADD45B
CDK6	6.76	7.5	-1.68	7.42e-06	0.0019	CDK6
CYP4F3	4.38	3.35	2.05	7.56e-06	0.0019	CYP4F3
SNAI2	5.09	6.18	-2.14	8.43e-06	0.0021	SNAI2
MTHFD2	6.95	7.68	-1.66	9.82e-06	0.0024	MTHFD2
MUC20	7.34	6.16	2.27	9.9e-06	0.0024	MUC20
MXRA5	5.73	4.77	1.95	9.91e-06	0.0024	MXRA5
NABP1	5.28	4.43	1.8	1e-05	0.0024	NABP1
AKR1C2	3.85	5.16	-2.48	1e-05	0.0024	AKR1C2
F3	4.74	6.17	-2.69	1.16e-05	0.0027	F3
CYFIP2	5.38	4.49	1.86	1.18e-05	0.0027	CYFIP2
DUSP5	5.46	6.86	-2.65	1.18e-05	0.0027	DUSP5
SULT2B1	4.67	2.89	3.43	1.2e-05	0.0027	SULT2B1
HSPA4	8.4	9.02	-1.54	1.21e-05	0.0027	HSPA4
MYLK	2.37	3.41	-2.06	1.27e-05	0.0027	MYLK
NCF2	2.67	4.54	-3.66	1.28e-05	0.0027	NCF2
AREG	3.89	5.68	-3.46	1.29e-05	0.0027	AREG
GALNT12	8.48	7.88	1.51	1.3e-05	0.0027	GALNT12
ATF3	3.78	6.1	-4.99	1.36e-05	0.0028	ATF3
TMEM45B	4.08	2.71	2.59	1.47e-05	0.003	TMEM45B
NRG1	5.16	6.85	-3.22	1.7e-05	0.0033	NRG1
HOXB13	3.53	2.56	1.96	1.85e-05	0.0035	HOXB13
SCNN1A	5.06	2.72	5.08	1.85e-05	0.0035	SCNN1A
TMPRSS13	4.4	3.34	2.08	1.95e-05	0.0036	TMPRSS13
LDLR	5.85	6.81	-1.95	2.08e-05	0.0038	LDLR
KAL1	6.42	5.67	1.68	2.12e-05	0.0038	KAL1
GRHL3	5.3	3.32	3.94	2.21e-05	0.0039	GRHL3
SLC25A29	5.07	4.42	1.57	2.23e-05	0.0039	SLC25A29
IL7R	4.64	5.89	-2.38	2.35e-05	0.004	IL7R
KLF10	5.66	6.29	-1.55	2.41e-05	0.004	KLF10
ARHGEF3	6.22	6.86	-1.56	2.42e-05	0.004	ARHGEF3
IL1B	4.42	6.04	-3.06	2.44e-05	0.004	IL1B
HIST1H2BN	8.61	7.75	1.81	2.57e-05	0.0042	HIST1H2BN
LENG8	7.15	5.79	2.55	2.6e-05	0.0042	LENG8
SLC47A2	4.98	4.24	1.68	2.63e-05	0.0042	SLC47A2
NR4A1	2.19	4.08	-3.7	2.64e-05	0.0042	NR4A1
PROSER1	4.74	5.79	-2.07	2.86e-05	0.0044	PROSER1
TBC1D17	4.25	3.06	2.29	2.86e-05	0.0044	TBC1D17
NOP9	5.98	5.01	1.97	2.87e-05	0.0044	NOP9
FAM83G	5.51	6.21	-1.62	2.89e-05	0.0044	FAM83G
RBM4B	4.11	3.33	1.72	2.96e-05	0.0045	RBM4B
HIST1H4A	7.15	6.44	1.63	2.98e-05	0.0045	HIST1H4A
FNIP2	4.44	5.1	-1.58	3.01e-05	0.0045	FNIP2
MYC	7.2	8.19	-1.98	3.06e-05	0.0045	MYC
NANS	8.88	8.23	1.57	3.33e-05	0.0048	NANS
SMS	6.35	6.98	-1.56	3.41e-05	0.0049	SMS
PTPRJ	4.66	4	1.58	3.47e-05	0.0049	PTPRJ
EMP2	7.79	7.19	1.52	3.83e-05	0.0052	EMP2
DKFZP434I0714	2.95	1.91	2.05	4.03e-05	0.0054	DKFZP434I0714
EEF2K	6.28	5.65	1.55	4.17e-05	0.0056	EEF2K
SPINK13	2.82	1.64	2.26	4.24e-05	0.0056	SPINK13
DLX3	5.74	5.14	1.52	4.57e-05	0.0057	DLX3
PLK2	6.5	7.35	-1.81	4.64e-05	0.0057	PLK2
XPR1	6.42	7.05	-1.55	4.64e-05	0.0057	XPR1
FRAS1	5.42	4.6	1.77	4.65e-05	0.0057	FRAS1
SLC25A45	2.65	1.81	1.79	4.7e-05	0.0057	SLC25A45
CEACAM6	4.94	2.88	4.16	4.8e-05	0.0058	CEACAM6
CDC20	6.81	6.21	1.52	4.83e-05	0.0058	CDC20
SERPINB2	5.65	6.35	-1.62	4.88e-05	0.0058	SERPINB2
MIR181A2HG	0.35	1.06	-1.65	4.99e-05	0.0059	MIR181A2HG
HIST1H2AK	6.38	5.17	2.31	5.07e-05	0.0059	HIST1H2AK
TGFBI	6.41	4.9	2.86	5.08e-05	0.0059	TGFBI
DCTD	6.24	6.85	-1.53	5.16e-05	0.0059	DCTD
PHLDA1	6.73	7.56	-1.78	5.16e-05	0.0059	PHLDA1
HIST1H2BF	6.62	5.85	1.71	5.22e-05	0.0059	HIST1H2BF
DUSP7	5.55	6.57	-2.03	5.54e-05	0.0061	DUSP7
HIST1H2BG	7.43	6.45	1.98	5.56e-05	0.0061	HIST1H2BG
SCARB1	4.15	4.79	-1.55	5.57e-05	0.0061	SCARB1
KRTAP3-2	4.1	6.18	-4.25	5.6e-05	0.0061	KRTAP3-2
C16orf87	4.52	5.15	-1.54	5.69e-05	0.0061	C16orf87
HIST1H2BM	6.91	5.59	2.5	5.7e-05	0.0061	HIST1H2BM
PAF1	6.29	4.72	2.96	5.74e-05	0.0061	PAF1
HIST1H1D	8.47	7.38	2.13	5.99e-05	0.0062	HIST1H1D
FOSL1	3.81	5.89	-4.23	6e-05	0.0062	FOSL1
ADAMTS1	2.77	4.49	-3.29	6.03e-05	0.0062	ADAMTS1
RASSF6	3.84	5.27	-2.69	6.07e-05	0.0062	RASSF6
HIST2H2AC	7.39	6.72	1.6	6.13e-05	0.0062	HIST2H2AC
CRYAB	6.23	6.91	-1.61	6.21e-05	0.0063	CRYAB
MAP7D1	5.86	6.5	-1.56	6.35e-05	0.0064	MAP7D1
HIST1H2AB	6.76	5.65	2.15	6.42e-05	0.0064	HIST1H2AB
KRT23	4.54	5.23	-1.62	6.5e-05	0.0064	KRT23
CLDN3	3.16	2.37	1.73	6.51e-05	0.0064	CLDN3
SGK223	6.69	5.83	1.82	6.53e-05	0.0064	SGK223
SCNN1G	3.74	2.6	2.2	6.64e-05	0.0065	SCNN1G
NEXN	1.96	3.31	-2.54	6.71e-05	0.0065	NEXN
TIAF1	3.31	2.12	2.28	6.75e-05	0.0065	TIAF1
TMEM14E	4.73	3.6	2.2	6.77e-05	0.0065	TMEM14E
TPM4	9.62	10.26	-1.56	6.82e-05	0.0065	TPM4
DDX21	7.68	8.38	-1.62	6.93e-05	0.0066	DDX21
SSR3	7.25	7.9	-1.58	7.1e-05	0.0066	SSR3
SYTL1	3.13	2.05	2.11	7.19e-05	0.0067	SYTL1
PROM2	6.99	6.19	1.74	7.49e-05	0.0068	PROM2
EDN1	3.54	5.1	-2.95	7.67e-05	0.0069	EDN1
SREBF1	5.8	4.81	1.99	7.69e-05	0.0069	SREBF1
PBX1	5.65	4.76	1.85	7.98e-05	0.0071	PBX1
G3BP2	6.38	7.32	-1.92	7.99e-05	0.0071	G3BP2
DKK3	5.26	6.32	-2.08	8.23e-05	0.0072	DKK3
TIPARP	5.05	5.99	-1.92	8.26e-05	0.0072	TIPARP
IL36G	5.8	6.71	-1.88	8.31e-05	0.0072	IL36G
HIST1H2AG	8.36	7.55	1.76	8.36e-05	0.0072	HIST1H2AG
PLB1	3.45	4.07	-1.54	8.44e-05	0.0073	PLB1
CPA4	6.53	7.2	-1.6	8.45e-05	0.0073	CPA4
METTL7A	6.07	5.03	2.05	8.63e-05	0.0074	METTL7A
CDKN1A	8.08	7.33	1.69	8.94e-05	0.0076	CDKN1A
LCP1	3.63	4.6	-1.95	9.14e-05	0.0077	LCP1
C9orf53	3.56	1.45	4.32	9.38e-05	0.0078	C9orf53
ELF3	7.5	6.32	2.26	9.67e-05	0.0078	ELF3
SLC6A15	3.78	4.53	-1.68	9.75e-05	0.0078	SLC6A15
ALDH3A1	10.33	9.17	2.23	9.76e-05	0.0078	ALDH3A1
PMAIP1	4.83	5.66	-1.78	9.83e-05	0.0078	PMAIP1
AKR1C1	3.35	4.85	-2.83	0.0001	0.008	AKR1C1
OASL	1.45	3.16	-3.27	0.0001	0.008	OASL
PACSIN3	5.74	5.03	1.64	0.0001	0.0081	PACSIN3
ARL6IP5	7.09	6.46	1.55	0.0001	0.0082	ARL6IP5
PRSS22	4.57	3.64	1.91	0.0001	0.0082	PRSS22
HIST1H2AL	7.23	6.23	2	0.0001	0.0084	HIST1H2AL
GDA	6.7	6.03	1.59	0.0001	0.0084	GDA
RBPMS	5.81	5.12	1.61	0.0001	0.0084	RBPMS
KIAA1522	7.78	7.17	1.52	0.0001	0.0084	KIAA1522
CCNL1	4.8	5.78	-1.97	0.0001	0.0084	CCNL1
CYTH2	6.11	5.44	1.59	0.0001	0.0084	CYTH2
IRS2	4.36	4.98	-1.55	0.0001	0.0086	IRS2
WWTR1	6.48	7.07	-1.51	0.0001	0.0087	WWTR1
MSRB3	2.43	3.28	-1.8	0.0001	0.0087	MSRB3
USP21	3.85	3.16	1.61	0.0001	0.0087	USP21
C11orf24	5.37	5.99	-1.53	0.0001	0.0088	C11orf24
C12orf4	3.16	3.89	-1.65	0.0001	0.0088	C12orf4
ULBP2	3.76	4.54	-1.72	0.0001	0.0088	ULBP2
CCDC85B	6.34	6.92	-1.5	0.0001	0.0088	CCDC85B
SEMA3F	5.29	4.47	1.76	0.0001	0.0088	SEMA3F
KRT34	1.03	2.85	-3.54	0.0001	0.0088	KRT34
SPDYE7P	5.29	4.06	2.35	0.0001	0.009	SPDYE7P
PPP1R15A	5.01	6.07	-2.09	0.0001	0.009	PPP1R15A
PNPLA3	2.48	3.57	-2.12	0.0001	0.009	PNPLA3
KRT10	5.67	4.51	2.22	0.0001	0.009	KRT10
DEPTOR	6.1	5.34	1.69	0.0001	0.009	DEPTOR
CTGF	1.46	4.39	-7.59	0.0001	0.009	CTGF
EHF	7.86	6.77	2.13	0.0001	0.009	EHF
HIST1H3J	3.3	2.39	1.88	0.0001	0.009	HIST1H3J
ANXA10	3.08	4.42	-2.54	0.0001	0.009	ANXA10
ZC3H12A	3.71	4.63	-1.89	0.0001	0.0092	ZC3H12A
PTGES	7.85	6.76	2.12	0.0001	0.0093	PTGES
ZNF652	5.73	4.62	2.15	0.0001	0.0094	ZNF652
ANKRD29	1.64	2.26	-1.53	0.0001	0.0095	ANKRD29
FAM98C	4.8	4.07	1.65	0.0001	0.0096	FAM98C
PRODH	3.55	2.45	2.14	0.0002	0.0096	PRODH
NMU	5.37	4.76	1.52	0.0002	0.0096	NMU
TMPRSS2	3.63	1.78	3.6	0.0002	0.0096	TMPRSS2
LGALS9B	2.74	2.07	1.58	0.0002	0.0096	LGALS9B
PLEKHH1	4.12	2.99	2.19	0.0002	0.0096	PLEKHH1
B3GNT3	7.13	6.1	2.05	0.0002	0.01	B3GNT3
IL1A	4.17	5.83	-3.16	0.0002	0.01	IL1A
DEFB1	2.83	1.38	2.73	0.0002	0.01	DEFB1
HAUS6	6.53	7.32	-1.73	0.0002	0.01	HAUS6
MVK	3.71	2.81	1.87	0.0002	0.01	MVK
LOX	4.29	2.82	2.79	0.0002	0.01	LOX
IFIT2	5.69	6.37	-1.61	0.0002	0.01	IFIT2
CCDC80	5.77	4.79	1.97	0.0002	0.01	CCDC80
CYP26A1	4.1	2.42	3.2	0.0002	0.0103	CYP26A1
LRP1	5.51	4.76	1.68	0.0002	0.0103	LRP1
CCL28	3.99	2.08	3.75	0.0002	0.0103	CCL28
IP6K2	4.35	5.15	-1.75	0.0002	0.0103	IP6K2
ARL4D	4.25	4.86	-1.52	0.0002	0.0103	ARL4D
YRDC	4.38	5.17	-1.73	0.0002	0.0105	YRDC
HIST3H3	2.43	0.81	3.07	0.0002	0.0105	HIST3H3
SOWAHC	5.93	6.66	-1.67	0.0002	0.0105	SOWAHC
FMN1	5.86	5.19	1.59	0.0002	0.0106	FMN1
NANOG	4	1.82	4.52	0.0002	0.0106	NANOG
PNKP	5.66	5.02	1.56	0.0002	0.0106	PNKP
AQP3	5.93	4.64	2.44	0.0002	0.0108	AQP3
RAB18	5.24	6	-1.7	0.0002	0.0108	RAB18
SOCS3	1.31	3.09	-3.44	0.0002	0.0109	SOCS3
KLF11	4.39	5.47	-2.12	0.0002	0.0109	KLF11
COQ4	6.95	6.35	1.52	0.0002	0.0109	COQ4
OLFML1	1.43	2.34	-1.87	0.0002	0.0109	OLFML1
PTHLH	3.38	4.61	-2.34	0.0002	0.011	PTHLH
FOSB	1.52	4.44	-7.58	0.0002	0.011	FOSB
PVRL4	3.38	1.78	3.03	0.0002	0.011	PVRL4
PDHX	5.67	6.3	-1.55	0.0002	0.0111	PDHX
RAD52	3.62	2.72	1.86	0.0002	0.0112	RAD52
HIST1H3B	9.84	9.23	1.53	0.0002	0.0113	HIST1H3B
TNFSF10	5.33	3.67	3.16	0.0002	0.0114	TNFSF10
SFXN5	4.16	3.24	1.9	0.0002	0.0114	SFXN5
PIGN	4.96	4.22	1.66	0.0002	0.0114	PIGN
ZNF767	3.68	3.02	1.58	0.0002	0.0114	ZNF767
B3GALTL	2.13	3.4	-2.41	0.0002	0.0114	B3GALTL
BSDC1	5.67	5.07	1.52	0.0002	0.0114	BSDC1
HIST1H2AD	6.34	5.57	1.71	0.0002	0.0114	HIST1H2AD
IFI6	4.09	5.5	-2.66	0.0002	0.0116	IFI6
FAM3C	6.65	7.38	-1.65	0.0002	0.0116	FAM3C
GSE1	5.74	5.1	1.55	0.0002	0.0117	GSE1
SIK1	5.21	6.03	-1.76	0.0002	0.0117	SIK1
RECQL4	3.94	3.29	1.57	0.0002	0.0119	RECQL4
MAP1LC3B2	5.3	5.95	-1.56	0.0002	0.0119	MAP1LC3B2
COG8	5.38	4.77	1.52	0.0002	0.0119	COG8
TRIM22	3.94	2.79	2.22	0.0002	0.0119	TRIM22
SPRR2D	3.32	4.42	-2.13	0.0002	0.0119	SPRR2D
ALAD	4.95	4.3	1.57	0.0003	0.0121	ALAD
GLDC	6.6	7.2	-1.51	0.0003	0.0121	GLDC
ETV5	2.15	3.69	-2.92	0.0003	0.0121	ETV5
LOC100129794	5.52	4	2.88	0.0003	0.0122	LOC100129794
ZC4H2	0.62	2.94	-4.99	0.0003	0.0123	ZC4H2
TSPAN7	3.88	4.64	-1.69	0.0003	0.0124	TSPAN7
EPB41L4A	6.33	5.22	2.15	0.0003	0.0124	EPB41L4A
SLMO2	6.51	7.11	-1.52	0.0003	0.0125	SLMO2
USP31	6.37	6.97	-1.51	0.0003	0.0126	USP31
DHRS4L2	2.08	2.88	-1.74	0.0003	0.0126	DHRS4L2
SPINK6	5.84	5.01	1.78	0.0003	0.0127	SPINK6
CDKN2C	5.13	4.44	1.62	0.0003	0.0129	CDKN2C
LRRFIP2	6.63	7.25	-1.54	0.0003	0.0129	LRRFIP2
LOC648987	3.66	2.76	1.87	0.0003	0.0129	LOC648987
C21orf91	5.82	6.75	-1.9	0.0003	0.0129	C21orf91
CUEDC1	5.47	4.84	1.55	0.0003	0.013	CUEDC1
SNORA81	4.88	5.66	-1.71	0.0003	0.013	SNORA81
GDF15	6.24	5.27	1.96	0.0003	0.0131	GDF15
PELI1	4.47	5.59	-2.18	0.0003	0.0131	PELI1
PKN2	6.78	6.02	1.69	0.0003	0.0131	PKN2
SERPINF2	2.95	1.78	2.24	0.0003	0.0131	SERPINF2
GAL3ST4	4.42	3.4	2.03	0.0003	0.0133	GAL3ST4
HID1	4.54	2.73	3.5	0.0003	0.0133	HID1
SNORA74A	5.58	6.25	-1.59	0.0003	0.0134	SNORA74A
HIST1H2AC	7.66	6.97	1.61	0.0003	0.0135	HIST1H2AC
NR1D1	3.83	4.59	-1.69	0.0003	0.0135	NR1D1
H1F0	8	7.38	1.54	0.0003	0.0136	H1F0
HIST1H3F	8.11	7.33	1.71	0.0003	0.0136	HIST1H3F
PAX7	3.6	2.1	2.83	0.0003	0.014	PAX7
MYH14	6.14	5.37	1.7	0.0003	0.014	MYH14
ZNF367	5.97	6.59	-1.53	0.0003	0.0141	ZNF367
SCIN	6.91	6.15	1.69	0.0003	0.0141	SCIN
HCFC1R1	5.83	5.07	1.7	0.0003	0.0141	HCFC1R1
PSTPIP2	4.62	5.32	-1.63	0.0003	0.0141	PSTPIP2
ZMYND10	1.67	0.23	2.7	0.0003	0.0141	ZMYND10
TRIM31	1.42	0	2.68	0.0004	0.0141	TRIM31
SGSM1	1.81	0.83	1.97	0.0004	0.0144	SGSM1
GPX3	2.54	0.92	3.06	0.0004	0.0144	GPX3
PSCA	1.33	0.33	2	0.0004	0.0144	PSCA
TMEM40	5.47	6.22	-1.69	0.0004	0.0145	TMEM40
HIST1H2AH	8.47	7.88	1.51	0.0004	0.0146	HIST1H2AH
PIDD	4.36	3.59	1.7	0.0004	0.0146	PIDD
GBP1	4.81	5.55	-1.68	0.0004	0.0146	GBP1
THAP10	4.75	4.03	1.64	0.0004	0.0146	THAP10
ZNF517	1.24	0.25	1.98	0.0004	0.0148	ZNF517
NOTCH3	5.46	4.43	2.05	0.0004	0.0148	NOTCH3
GRB7	4.68	4.09	1.51	0.0004	0.0148	GRB7
STAU1	4.32	5	-1.61	0.0004	0.0148	STAU1
CCRN4L	3.31	4.51	-2.3	0.0004	0.0149	CCRN4L
PTGER4	4.29	5.15	-1.82	0.0004	0.0149	PTGER4
SLC46A3	2.33	1.51	1.77	0.0004	0.0149	SLC46A3
MVP	5.37	4.61	1.7	0.0004	0.0149	MVP
PRR15L	2.86	0.5	5.11	0.0004	0.0149	PRR15L
IRS1	5.27	5.94	-1.6	0.0004	0.015	IRS1
CGN	4.22	2.81	2.65	0.0004	0.015	CGN
DFNA5	5.75	6.56	-1.75	0.0004	0.0151	DFNA5
RBM47	7.18	6.44	1.67	0.0004	0.0152	RBM47
LGR6	2.56	1.61	1.94	0.0004	0.0152	LGR6
TP53INP1	2.78	2.16	1.54	0.0004	0.0152	TP53INP1
FHL2	6.73	7.48	-1.68	0.0004	0.0153	FHL2
CXADRP2	0.91	0.09	1.77	0.0004	0.0153	CXADRP2
UBXN11	2.15	1.45	1.63	0.0004	0.0154	UBXN11
RAB3D	5.05	4.44	1.53	0.0004	0.0156	RAB3D
GHR	3.59	4.21	-1.54	0.0004	0.0156	GHR
LOC100270804	2.71	1.15	2.97	0.0004	0.0156	LOC100270804
DENND1C	4.7	3.85	1.8	0.0004	0.0157	DENND1C
PRRX2	3.41	2.62	1.74	0.0004	0.0159	PRRX2
KAT5	6.16	5.49	1.59	0.0004	0.016	KAT5
SLC7A11	5.8	6.56	-1.69	0.0004	0.016	SLC7A11
PDE4D	4.53	3.52	2.01	0.0004	0.016	PDE4D
RIOK3	4.95	5.56	-1.53	0.0005	0.016	RIOK3
TCHHL1	1.21	0	2.31	0.0005	0.0162	TCHHL1
WDR34	8.06	7.43	1.54	0.0005	0.0163	WDR34
FOXN1	5.09	4.45	1.55	0.0005	0.0164	FOXN1
WWC3	4.62	4.01	1.53	0.0005	0.0165	WWC3
KRT75	2.4	4.24	-3.58	0.0005	0.0165	KRT75
C2orf15	4.39	3.45	1.93	0.0005	0.0165	C2orf15
FERMT2	4.13	4.72	-1.5	0.0005	0.0167	FERMT2
TTC22	2.69	1.91	1.72	0.0005	0.0167	TTC22
MPC1L	0.94	0.09	1.81	0.0005	0.0167	MPC1L
C10orf116	6.43	5.73	1.62	0.0005	0.0168	C10orf116
SIGIRR	4.21	3.62	1.5	0.0005	0.017	SIGIRR
DUSP2	2.69	4.09	-2.63	0.0005	0.0171	DUSP2
OTUD4	4.7	5.4	-1.63	0.0005	0.0173	OTUD4
PTGS2	4.54	5.75	-2.31	0.0005	0.0175	PTGS2
TUBG2	5.95	5.32	1.54	0.0005	0.0178	TUBG2
CDH5	2.23	0.71	2.87	0.0005	0.0178	CDH5
ANO2	3.55	4.4	-1.8	0.0005	0.0178	ANO2
LOC729852	4.55	3.79	1.7	0.0006	0.0179	LOC729852
ZFP36	5.01	5.68	-1.59	0.0006	0.0179	ZFP36
C1RL	4.31	3.55	1.69	0.0006	0.018	C1RL
RHOB	5.13	6.03	-1.88	0.0006	0.0182	RHOB
SLC1A3	6.38	5.79	1.51	0.0006	0.0184	SLC1A3
FAM122A	4.79	4.12	1.6	0.0006	0.0185	FAM122A
KIAA0040	4.96	5.73	-1.71	0.0006	0.0187	KIAA0040
OTUD6B	4.82	5.42	-1.52	0.0006	0.0189	OTUD6B
LCE1F	2.01	3.29	-2.43	0.0006	0.0189	LCE1F
KDM5B	5.69	4.95	1.67	0.0006	0.0189	KDM5B
TTLL6	1.36	0.33	2.04	0.0006	0.0189	TTLL6
HIST1H2BI	6.38	5.63	1.68	0.0006	0.019	HIST1H2BI
ST3GAL4	4.43	3.68	1.68	0.0006	0.019	ST3GAL4
LOC146880	5.28	4.64	1.55	0.0006	0.019	LOC146880
LGALS9C	3.99	2.92	2.1	0.0006	0.0193	LGALS9C
HIST1H3A	7.66	6.77	1.86	0.0006	0.0195	HIST1H3A
WDR66	3.6	4.57	-1.96	0.0006	0.0196	WDR66
SBDS	7.05	7.7	-1.57	0.0006	0.0196	SBDS
LOC100506888	2.89	1.34	2.94	0.0006	0.0196	LOC100506888
MIR31HG	6.45	5.76	1.62	0.0007	0.0197	MIR31HG
KIAA1199	4.43	5.27	-1.79	0.0007	0.0197	KIAA1199
NOLC1	7.61	8.29	-1.6	0.0007	0.0197	NOLC1
ZNF608	3.05	2.22	1.78	0.0007	0.0197	ZNF608
AXIN1	3.26	3.93	-1.59	0.0007	0.0197	AXIN1
COX20	5.46	6.07	-1.53	0.0007	0.0198	COX20
CA12	2.92	3.9	-1.97	0.0007	0.0198	CA12
C12orf54	4.14	4.88	-1.67	0.0007	0.02	C12orf54
STC2	4.87	5.59	-1.65	0.0007	0.02	STC2
FA2H	4.15	3.11	2.05	0.0007	0.02	FA2H
C20orf96	4.02	3.3	1.65	0.0007	0.0204	C20orf96
DLEU2L	1.81	0.81	2.01	0.0007	0.0205	DLEU2L
FOXA1	6.67	5.99	1.61	0.0007	0.0208	FOXA1
EPB41L3	3.99	2.82	2.25	0.0007	0.0208	EPB41L3
AGFG2	5.18	4.3	1.84	0.0007	0.0209	AGFG2
MARCKS	5.79	5.05	1.67	0.0007	0.021	MARCKS
INHBB	2.4	0.54	3.64	0.0007	0.021	INHBB
LAMA5	6.33	5.61	1.65	0.0008	0.0212	LAMA5
TTC30A	4.06	3.24	1.77	0.0008	0.0212	TTC30A
VILL	3.13	1.96	2.25	0.0008	0.0212	VILL
FARSB	5.15	6.03	-1.84	0.0008	0.0213	FARSB
HMGA2	4.88	5.84	-1.95	0.0008	0.0215	HMGA2
BMP3	2.39	0.65	3.35	0.0008	0.0216	BMP3
GUSBP5	2.44	1.52	1.89	0.0008	0.0217	GUSBP5
TAF13	4.75	5.52	-1.69	0.0008	0.022	TAF13
CREB3L1	1.36	0.17	2.29	0.0008	0.022	CREB3L1
FAM174B	2.27	1.58	1.61	0.0008	0.022	FAM174B
OS9	6.35	5.76	1.51	0.0008	0.0222	OS9
C2orf54	3.51	2.16	2.55	0.0008	0.0222	C2orf54
HIST2H2BC	2.8	1.67	2.19	0.0008	0.0223	HIST2H2BC
LRRC37A4P	5.5	4.66	1.79	0.0008	0.0224	LRRC37A4P
HOXB6	4.13	3.28	1.8	0.0008	0.0227	HOXB6
L3HYPDH	2.86	3.77	-1.88	0.0008	0.0227	L3HYPDH
EPS8L1	3.64	2.28	2.56	0.0008	0.0227	EPS8L1
SNTB2	6.59	5.96	1.55	0.0009	0.0227	SNTB2
LOC100131726	4.07	2.19	3.68	0.0009	0.0228	LOC100131726
HPGD	5.26	4.14	2.16	0.0009	0.0228	HPGD
C21orf119	3.15	2.47	1.59	0.0009	0.0229	C21orf119
NTF3	2.97	3.67	-1.63	0.0009	0.0229	NTF3
NUDT15	5.23	5.82	-1.5	0.0009	0.0229	NUDT15
LOC100335030	4.28	3.25	2.04	0.0009	0.023	LOC100335030
ERBB3	5.45	4.57	1.84	0.0009	0.0231	ERBB3
RTTN	6.16	5.06	2.13	0.0009	0.0232	RTTN
FUT6	1.02	0.25	1.7	0.0009	0.0232	FUT6
MXI1	3.95	4.73	-1.71	0.0009	0.0232	MXI1
CD276	6.01	5.41	1.52	0.0009	0.0232	CD276
NEURL1B	4.08	3.06	2.03	0.0009	0.0232	NEURL1B
MAPK13	5.63	4.96	1.6	0.0009	0.0237	MAPK13
OSGIN2	4.09	4.79	-1.63	0.0009	0.0238	OSGIN2
ABCA1	5.2	3.87	2.5	0.0009	0.0238	ABCA1
TSC22D2	2.28	3.2	-1.89	0.0009	0.0238	TSC22D2
ALDH16A1	6.02	5.39	1.54	0.0009	0.0239	ALDH16A1
HIST1H2BB	0.68	0	1.6	0.0009	0.024	HIST1H2BB
HIST1H4J	4.86	4.2	1.58	0.0009	0.024	HIST1H4J
PIK3C2B	4.63	3.82	1.76	0.001	0.0244	PIK3C2B
RAB30	3.97	4.71	-1.68	0.001	0.0244	RAB30
SBF2	6.52	5.9	1.54	0.001	0.0246	SBF2
EDAR	3.81	3.13	1.59	0.001	0.0246	EDAR
MFSD4	4.25	2.72	2.9	0.001	0.0246	MFSD4
YWHAG	5.58	6.26	-1.6	0.001	0.0249	YWHAG
ZNF177	3.52	2.81	1.63	0.001	0.025	ZNF177
KIAA0825	2.3	1.02	2.42	0.001	0.0251	KIAA0825
PLXNA2	7.42	6.73	1.61	0.001	0.0253	PLXNA2
NOP16	5.61	6.33	-1.65	0.001	0.0253	NOP16
ATP5O	6.67	6.05	1.54	0.001	0.0253	ATP5O
RRP15	4	4.7	-1.62	0.001	0.0253	RRP15
PRKCD	4.96	4.15	1.76	0.001	0.0253	PRKCD
ANKRD1	1.92	3.31	-2.62	0.001	0.0253	ANKRD1
SPACA4	1.59	0.66	1.91	0.001	0.0253	SPACA4
ERBB4	5.65	4.83	1.76	0.0011	0.0254	ERBB4
TF	1.5	2.84	-2.53	0.0011	0.0255	TF
SUOX	5.09	4.46	1.55	0.0011	0.0257	SUOX
RNU12	4.95	5.57	-1.53	0.0011	0.0258	RNU12
LOC349196	2.93	2.18	1.68	0.0011	0.0259	LOC349196
LINC00032	1.1	0.25	1.8	0.0011	0.0259	LINC00032
RELB	3.7	4.42	-1.65	0.0011	0.026	RELB
PIP5K1B	3.36	1.54	3.52	0.0011	0.026	PIP5K1B
MAP3K13	4.04	4.76	-1.65	0.0011	0.026	MAP3K13
TRIB2	3.7	2.3	2.64	0.0011	0.0261	TRIB2
IKZF2	4.21	3.29	1.89	0.0011	0.0261	IKZF2
PDPK1	5.64	5.05	1.5	0.0011	0.0263	PDPK1
C20orf151	3.37	1.69	3.21	0.0011	0.0263	C20orf151
C17orf49	5.65	4.98	1.6	0.0012	0.0263	C17orf49
SLIT3	5.64	4.79	1.8	0.0012	0.0267	SLIT3
EPHB6	3.62	2.81	1.74	0.0012	0.0268	EPHB6
TPI1P3	2.86	1.91	1.93	0.0012	0.0268	TPI1P3
PTTG2	1.4	0.17	2.35	0.0012	0.0269	PTTG2
CLDN8	5.07	4.41	1.59	0.0012	0.0269	CLDN8
C7orf65	0	0.83	-1.77	0.0012	0.027	C7orf65
INGX	0.07	0.71	-1.56	0.0012	0.0271	INGX
CCDC88A	3.92	4.57	-1.57	0.0012	0.0272	CCDC88A
EGR3	0.44	1.81	-2.58	0.0012	0.0274	EGR3
C9orf172	2.52	1.52	2.01	0.0013	0.0275	C9orf172
RPL19P12	1.75	0.6	2.23	0.0013	0.0278	RPL19P12
LAMP3	4.22	5	-1.72	0.0013	0.0279	LAMP3
WDR45	2.53	3.33	-1.74	0.0013	0.0282	WDR45
CELSR2	4.65	3.99	1.58	0.0013	0.0283	CELSR2
STEAP4	4.88	3.43	2.73	0.0013	0.0285	STEAP4
TGDS	2.32	2.91	-1.5	0.0013	0.029	TGDS
IRF2BP2	5.49	6.23	-1.67	0.0014	0.0291	IRF2BP2
B4GALT1	7.87	7.28	1.5	0.0014	0.0292	B4GALT1
CXXC5	3.29	2.31	1.98	0.0014	0.0293	CXXC5
LOC100507127	6.89	7.51	-1.54	0.0014	0.0293	LOC100507127
BAMBI	4.91	4.24	1.59	0.0014	0.0293	BAMBI
C14orf101	3.84	3.02	1.77	0.0014	0.0294	C14orf101
TNFAIP2	5.17	4.51	1.59	0.0014	0.0298	TNFAIP2
LTBP3	3.87	3.22	1.58	0.0014	0.0299	LTBP3
NR2F1	3.82	3.09	1.66	0.0014	0.0299	NR2F1
DAPK1	1.03	0.09	1.92	0.0015	0.0305	DAPK1
CASZ1	3.83	2.94	1.85	0.0015	0.0305	CASZ1
CEACAM5	4.16	1.61	5.84	0.0015	0.0306	CEACAM5
HSD17B7P2	2.84	2.22	1.53	0.0015	0.0306	HSD17B7P2
MST1R	5.97	5.38	1.5	0.0015	0.0307	MST1R
EPAS1	6.28	5.6	1.6	0.0015	0.0307	EPAS1
HCAR3	6.16	5.49	1.59	0.0015	0.0309	HCAR3
TC2N	4.24	3.45	1.72	0.0015	0.031	TC2N
MMP28	3.57	2.69	1.84	0.0015	0.0312	MMP28
ZNF281	3.26	2.06	2.3	0.0016	0.0314	ZNF281
PCDHB13	5.29	4.47	1.76	0.0016	0.0314	PCDHB13
SERTAD1	4.51	5.16	-1.57	0.0016	0.0316	SERTAD1
MAP3K5	6	5.41	1.51	0.0016	0.0316	MAP3K5
BIRC7	0.63	0	1.54	0.0016	0.0316	BIRC7
CCNG2	4.51	3.65	1.82	0.0016	0.0317	CCNG2
DTX4	4.27	3.44	1.77	0.0016	0.0318	DTX4
C5orf34	4.4	3.78	1.54	0.0016	0.0319	C5orf34
LOC100190986	5.61	4.72	1.85	0.0016	0.032	LOC100190986
ZC3H14	5.51	6.15	-1.56	0.0016	0.032	ZC3H14
LTV1	4.6	5.38	-1.71	0.0016	0.032	LTV1
PLLP	5.11	4.33	1.72	0.0016	0.0321	PLLP
SPINT1	7.64	7.04	1.52	0.0017	0.0323	SPINT1
ATP9A	5.86	5.2	1.57	0.0017	0.0325	ATP9A
GBA	5.59	4.88	1.63	0.0017	0.0326	GBA
JPH1	5.27	6.04	-1.7	0.0017	0.0327	JPH1
PLD6	2.58	3.86	-2.44	0.0017	0.0329	PLD6
SIDT1	0.68	0.09	1.51	0.0017	0.0331	SIDT1
MAN1C1	1.31	0.39	1.89	0.0017	0.0332	MAN1C1
TAS2R30	2.06	1.3	1.69	0.0018	0.0334	TAS2R30
FEZ1	4.11	4.98	-1.83	0.0018	0.0335	FEZ1
PTRH2	1.79	2.84	-2.07	0.0018	0.0336	PTRH2
HIST1H2BE	6.46	5.6	1.82	0.0018	0.0336	HIST1H2BE
ZNF718	0.91	0.25	1.57	0.0018	0.0336	ZNF718
KIAA0195	5.71	5.03	1.61	0.0018	0.0336	KIAA0195
PITPNM3	3.71	2.82	1.86	0.0018	0.0336	PITPNM3
C19orf55	4.45	3.76	1.61	0.0018	0.0342	C19orf55
MOB4	6.08	6.67	-1.51	0.0019	0.0344	MOB4
PFN1P2	4.6	3.43	2.26	0.0019	0.0347	PFN1P2
LRRC49	5.35	4.66	1.62	0.0019	0.0348	LRRC49
SAA1	3.75	4.39	-1.56	0.0019	0.0349	SAA1
HIST2H3D	3.95	2.92	2.04	0.0019	0.0349	HIST2H3D
ZNF323	5.75	5.11	1.55	0.0019	0.0349	ZNF323
KIAA0247	4.81	4.22	1.5	0.0019	0.035	KIAA0247
SYNM	5.33	4.61	1.65	0.0019	0.035	SYNM
TNS3	6.68	6.08	1.52	0.0019	0.0351	TNS3
KLHDC9	3.56	2.87	1.62	0.002	0.0355	KLHDC9
PLEKHA6	3.66	2.35	2.47	0.002	0.0355	PLEKHA6
UNC13B	5.76	4.96	1.74	0.002	0.0355	UNC13B
GSN	6.18	5.21	1.96	0.002	0.0355	GSN
LOC254100	2.04	1.18	1.81	0.002	0.0358	LOC254100
AMOT	2.35	1.31	2.06	0.002	0.0358	AMOT
ZMIZ1	6.17	5.51	1.58	0.002	0.0358	ZMIZ1
RBM12B-AS1	4.08	3.04	2.06	0.002	0.0358	RBM12B-AS1
ZMYM3	5.34	4.69	1.58	0.002	0.0359	ZMYM3
UBA7	3.68	2.24	2.72	0.0021	0.0362	UBA7
PLA2G16	7.47	6.84	1.54	0.0021	0.0362	PLA2G16
ZNF28	5.2	5.87	-1.6	0.0021	0.0362	ZNF28
OR1L4	1.36	0.17	2.29	0.0021	0.0362	OR1L4
KRT16	4.26	3.33	1.91	0.0021	0.0363	KRT16
HIST1H2AI	8.54	7.93	1.52	0.0021	0.0363	HIST1H2AI
SNCAIP	1.49	0.4	2.12	0.0021	0.0365	SNCAIP
LMO1	1.82	0.88	1.93	0.0021	0.0366	LMO1
GAA	5.38	4.75	1.55	0.0021	0.0367	GAA
C10orf55	2.82	1.61	2.31	0.0021	0.0367	C10orf55
IGSF10	1.27	0.09	2.28	0.0021	0.0367	IGSF10
NPNT	6.68	5.85	1.78	0.0021	0.0369	NPNT
REXO1L2P	0.77	0.09	1.61	0.0022	0.0372	REXO1L2P
SEC14L1P1	3.46	2.03	2.7	0.0022	0.0373	SEC14L1P1
PLXNB2	6.85	6.23	1.54	0.0022	0.0374	PLXNB2
ZNF17	3.87	2.99	1.84	0.0022	0.0375	ZNF17
INPP5D	2.97	1.58	2.61	0.0022	0.0375	INPP5D
SFXN2	4.47	3.8	1.58	0.0022	0.0376	SFXN2
FDXR	5.66	4.96	1.62	0.0022	0.0378	FDXR
APLN	1.51	3.05	-2.89	0.0022	0.0378	APLN
MPZL3	3.75	3.07	1.6	0.0022	0.0379	MPZL3
TIGD2	2.54	3.33	-1.73	0.0023	0.038	TIGD2
HIST1H3D	6.3	5.68	1.53	0.0023	0.038	HIST1H3D
LOC100129917	3.88	2.62	2.4	0.0023	0.038	LOC100129917
HSPH1	6.98	7.58	-1.52	0.0023	0.0384	HSPH1
FLJ13197	1.31	0.71	1.51	0.0023	0.0385	FLJ13197
ENO2	3.81	3.18	1.55	0.0023	0.0386	ENO2
MXD3	4.78	4.04	1.67	0.0023	0.0387	MXD3
LOC441454	3.8	2.65	2.22	0.0023	0.0387	LOC441454
ZNF503	5.12	4.35	1.7	0.0024	0.0389	ZNF503
LOC100133315	4.2	3.5	1.62	0.0024	0.039	LOC100133315
LMO7	7.76	7.08	1.59	0.0024	0.0391	LMO7
PPRC1	4.49	5.13	-1.56	0.0024	0.0394	PPRC1
KCNQ5	1.9	3.06	-2.24	0.0024	0.0394	KCNQ5
RPSAP52	2.07	2.9	-1.78	0.0024	0.0396	RPSAP52
ANKRD23	3.2	2.22	1.97	0.0024	0.0396	ANKRD23
HIST3H2BB	5.85	5.23	1.54	0.0025	0.0401	HIST3H2BB
LOC374443	3.78	2.52	2.4	0.0025	0.0401	LOC374443
SPPL2B	5.27	4.68	1.5	0.0025	0.0406	SPPL2B
FADD	6.2	5.62	1.5	0.0025	0.0407	FADD
GABPB1	2.79	3.63	-1.79	0.0025	0.0407	GABPB1
CYP2C18	1.33	0.52	1.76	0.0026	0.0408	CYP2C18
TENM2	1.37	2.61	-2.36	0.0026	0.0408	TENM2
ATP6V0A4	0.22	1.34	-2.18	0.0026	0.0408	ATP6V0A4
SEBOX	2.06	1.27	1.72	0.0026	0.0409	SEBOX
EVI2B	0.77	0.09	1.61	0.0026	0.0412	EVI2B
CENPE	4.11	2.94	2.26	0.0026	0.0412	CENPE
PALM	2.58	1.81	1.71	0.0026	0.0413	PALM
RAB32	5.18	5.85	-1.59	0.0026	0.0415	RAB32
FBP1	2.69	3.48	-1.73	0.0027	0.0418	FBP1
COL1A1	5.74	5.06	1.6	0.0027	0.0421	COL1A1
VEPH1	1.53	0.54	1.99	0.0027	0.0424	VEPH1
MUC16	0.62	0	1.54	0.0027	0.0424	MUC16
FLJ11235	1.94	0.97	1.95	0.0027	0.0424	FLJ11235
SECTM1	5.32	4.43	1.85	0.0027	0.0425	SECTM1
AHNAK2	7.52	6.73	1.72	0.0028	0.0425	AHNAK2
QKI	5.3	5.91	-1.52	0.0028	0.0428	QKI
WDR60	3.8	2.95	1.81	0.0028	0.0428	WDR60
EPN3	5.28	4.53	1.69	0.0028	0.043	EPN3
ZSCAN23	2.3	1.23	2.1	0.0028	0.043	ZSCAN23
PMEL	2	1.37	1.55	0.0028	0.043	PMEL
MPHOSPH10	5.01	5.62	-1.53	0.0028	0.0431	MPHOSPH10
ADAM1A	2.57	1.63	1.93	0.0029	0.0434	ADAM1A
C18orf21	3.5	4.29	-1.73	0.0029	0.0439	C18orf21
ZDHHC21	3.58	2.37	2.31	0.0029	0.044	ZDHHC21
ZNF519	3.49	2.83	1.59	0.003	0.0444	ZNF519
C5orf45	3.97	2.78	2.28	0.003	0.0444	C5orf45
LCE1C	1.55	2.89	-2.52	0.003	0.0445	LCE1C
ITGA2	4.3	5.04	-1.68	0.003	0.0445	ITGA2
LOC153684	1.94	1.01	1.91	0.003	0.0446	LOC153684
PLCG2	0.47	1.27	-1.74	0.003	0.0449	PLCG2
BTN3A2	2.83	1.91	1.89	0.003	0.0452	BTN3A2
MDM2	6.04	5.18	1.82	0.003	0.0452	MDM2
TRPV6	2.55	1.74	1.74	0.0031	0.0456	TRPV6
SLC16A3	4.56	3.82	1.67	0.0031	0.0456	SLC16A3
IGFBP5	4.12	2.28	3.59	0.0031	0.0457	IGFBP5
TRPM4	4.49	3.83	1.58	0.0031	0.0458	TRPM4
NPPA	1.27	0.4	1.83	0.0031	0.046	NPPA
IDH1	7.21	6.56	1.57	0.0031	0.0461	IDH1
TSPAN1	5.67	5.01	1.58	0.0032	0.0465	TSPAN1
AGRN	6.47	5.86	1.52	0.0032	0.0468	AGRN
TMEM164	4.97	4.26	1.64	0.0032	0.0468	TMEM164
DUOX2	3.91	2.75	2.23	0.0032	0.0469	DUOX2
SLCO4A1	2.6	1.91	1.62	0.0032	0.0469	SLCO4A1
EFCAB12	1.17	0.33	1.79	0.0032	0.047	EFCAB12
DLX6	2.52	1.42	2.15	0.0033	0.0473	DLX6
PSG6	0.07	0.88	-1.74	0.0033	0.0476	PSG6
TTC3P1	2.42	1.58	1.8	0.0033	0.0476	TTC3P1
LENEP	2.48	1.27	2.31	0.0033	0.0476	LENEP
DHX33	5.28	6.05	-1.7	0.0033	0.0476	DHX33
SLC25A35	4.8	3.91	1.86	0.0033	0.0476	SLC25A35
FZD2	2.42	1.51	1.89	0.0033	0.0477	FZD2
DNAJB3	3.49	2.63	1.81	0.0033	0.0477	DNAJB3
LOC344595	3.52	2.8	1.65	0.0033	0.0477	LOC344595
NDUFC1	0.91	0.25	1.57	0.0034	0.0481	NDUFC1
IFI27	3.13	4.2	-2.09	0.0034	0.0483	IFI27
C6orf141	4.83	4.06	1.7	0.0034	0.0485	C6orf141
SPRYD7	3.88	4.51	-1.55	0.0034	0.0488	SPRYD7
HLA-L	0.98	0.16	1.77	0.0034	0.0488	HLA-L
MEOX1	2.23	0.83	2.65	0.0035	0.0488	MEOX1
HIST1H4K	4.89	4.29	1.52	0.0035	0.0489	HIST1H4K
SCD	4.98	4.09	1.86	0.0035	0.0489	SCD
FOXO3	5.42	4.83	1.5	0.0035	0.049	FOXO3
CTNNAL1	5.86	6.59	-1.67	0.0035	0.049	CTNNAL1
OVOL2	5.32	4.39	1.91	0.0035	0.0491	OVOL2
EOMES	1.79	2.55	-1.7	0.0035	0.0492	EOMES
SDHAP2	4.45	3.81	1.55	0.0036	0.0495	SDHAP2
TSPAN10	3.52	2.89	1.55	0.0036	0.0496	TSPAN10
NUDT11	3.8	4.43	-1.54	0.0036	0.0496	NUDT11
ANGPTL4	0.58	1.54	-1.95	0.0036	0.0498	ANGPTL4
TAS2R43	2.38	1.54	1.79	0.0037	0.0503	TAS2R43
CD226	2.36	1.52	1.79	0.0038	0.0511	CD226
ISG15	5.16	5.84	-1.6	0.0038	0.0512	ISG15
SDHAP1	4.52	3.66	1.81	0.0038	0.0515	SDHAP1
HERC2P2	5.35	4.75	1.51	0.0038	0.0516	HERC2P2
FAM176A	4.51	5.17	-1.58	0.0039	0.0517	FAM176A
LOC283335	1.3	0.16	2.2	0.0039	0.0522	LOC283335
CCDC92	1.81	1.06	1.68	0.0039	0.0525	CCDC92
HEATR8	0.63	0	1.54	0.0039	0.0525	HEATR8
HMGN3	2.99	1.33	3.16	0.0039	0.0525	HMGN3
NR4A3	0.93	2.06	-2.18	0.0039	0.0525	NR4A3
RGS19	2.06	1.22	1.79	0.0039	0.0525	RGS19
ROGDI	5.35	4.68	1.6	0.004	0.0525	ROGDI
TMC4	4.55	3.76	1.73	0.004	0.0525	TMC4
FGF2	3.97	4.65	-1.6	0.004	0.0527	FGF2
AP1G2	5.43	4.78	1.57	0.004	0.0532	AP1G2
NDUFAF4P1	1.88	0.4	2.8	0.004	0.0533	NDUFAF4P1
CYP4F12	2.55	0.97	2.99	0.004	0.0533	CYP4F12
ZNF74	1.9	2.67	-1.71	0.0041	0.0538	ZNF74
PPP3R1	5.96	6.63	-1.59	0.0042	0.0545	PPP3R1
CDKN2B	4.8	4.19	1.53	0.0042	0.0548	CDKN2B
ALDH3B1	3.53	1.98	2.91	0.0042	0.0549	ALDH3B1
SLC27A3	4.67	3.83	1.8	0.0043	0.0558	SLC27A3
IVL	2.97	1.84	2.19	0.0044	0.0561	IVL
SNHG15	3.51	4.1	-1.51	0.0044	0.0561	SNHG15
MMP24	2.1	1.23	1.82	0.0044	0.0561	MMP24
OR2A1	1.34	0.4	1.92	0.0044	0.0562	OR2A1
ZNF571	3.17	2.54	1.54	0.0044	0.0563	ZNF571
MDM1	3.01	2.08	1.91	0.0045	0.0565	MDM1
ASPH	5.81	5.22	1.51	0.0045	0.0565	ASPH
C1RL-AS1	2.15	1.23	1.89	0.0045	0.0567	C1RL-AS1
AMDHD1	1.06	0.33	1.66	0.0046	0.057	AMDHD1
FAM83E	2.5	1.12	2.61	0.0046	0.057	FAM83E
LINC00087	1.23	0.6	1.55	0.0046	0.0575	LINC00087
RBCK1	6.04	5.3	1.66	0.0046	0.0575	RBCK1
MTMR11	2.06	0.67	2.62	0.0046	0.0575	MTMR11
HES1	3.65	2.79	1.81	0.0046	0.0575	HES1
TMEM125	3.48	2.37	2.16	0.0046	0.0575	TMEM125
AGR2	2.25	0.83	2.69	0.0047	0.0575	AGR2
C4orf46	4.73	4	1.66	0.0047	0.0578	C4orf46
LGALS9	2.87	2.1	1.71	0.0047	0.0581	LGALS9
ZNF688	3.71	2.78	1.91	0.0048	0.0585	ZNF688
LOC84989	4.72	3.9	1.76	0.0048	0.0586	LOC84989
MCAM	3.25	2.24	2.01	0.0049	0.0588	MCAM
ANKRD20A9P	4.76	3.93	1.78	0.0049	0.0588	ANKRD20A9P
NAPEPLD	3.49	2.81	1.59	0.0049	0.0588	NAPEPLD
ZNF559	3.99	4.61	-1.54	0.0049	0.0588	ZNF559
ADORA2A	0.29	0.97	-1.61	0.005	0.0588	ADORA2A
LINC00052	3.5	2.46	2.06	0.005	0.0589	LINC00052
UACA	5.71	5.11	1.51	0.005	0.0589	UACA
LHFPL3-AS2	1.67	0.71	1.94	0.005	0.0591	LHFPL3-AS2
IGIP	3.34	2.22	2.17	0.005	0.0593	IGIP
SLC4A3	1.92	1.14	1.72	0.0051	0.0595	SLC4A3
GRIN2D	1.54	2.13	-1.5	0.0051	0.0595	GRIN2D
RNF207	4.26	3.5	1.68	0.0051	0.0595	RNF207
C2orf74	1.78	1.02	1.7	0.0051	0.0597	C2orf74
PIF1	3.13	2.37	1.69	0.0052	0.0601	PIF1
OGFRL1	3.54	4.17	-1.54	0.0052	0.0601	OGFRL1
SLC30A3	1.73	0.29	2.71	0.0052	0.0601	SLC30A3
C15orf62	2.61	1.45	2.23	0.0052	0.0601	C15orf62
LOC606724	2.5	1.52	1.98	0.0053	0.0607	LOC606724
RARB	2.17	1.4	1.7	0.0053	0.0609	RARB
LONRF1	2.33	3	-1.59	0.0053	0.0609	LONRF1
PIGA	4.11	4.81	-1.63	0.0053	0.0609	PIGA
KIAA0319	2.73	1.76	1.96	0.0053	0.0611	KIAA0319
ANO10	3.85	3.11	1.67	0.0053	0.0611	ANO10
GSTT1	4.53	3.83	1.63	0.0054	0.0613	GSTT1
DDIT3	1.45	2.47	-2.03	0.0054	0.0613	DDIT3
RNF213	6.52	5.9	1.54	0.0055	0.0621	RNF213
GLIS2	4.43	3.79	1.55	0.0055	0.0621	GLIS2
FUT2	2.71	1.64	2.1	0.0055	0.0622	FUT2
SLC35G3	1.71	0.29	2.67	0.0055	0.0623	SLC35G3
PAK1IP1	5.32	5.91	-1.51	0.0055	0.0623	PAK1IP1
DMXL1	4.18	3.56	1.53	0.0055	0.0627	DMXL1
ANO9	2.29	1.27	2.03	0.0055	0.0628	ANO9
MTRNR2L2	2.12	0.92	2.28	0.0056	0.063	MTRNR2L2
MMP25	2.66	1.5	2.23	0.0057	0.0639	MMP25
C2orf69	3.88	4.51	-1.55	0.0057	0.064	C2orf69
EGFL8	2.82	1.85	1.96	0.0057	0.0642	EGFL8
LLGL2	3.97	3.14	1.78	0.0058	0.0643	LLGL2
C17orf96	3.03	3.63	-1.51	0.0058	0.0643	C17orf96
ENDOD1	1.79	2.63	-1.79	0.0058	0.0643	ENDOD1
SPRED1	4.65	5.27	-1.54	0.0058	0.0643	SPRED1
STK10	4.62	5.21	-1.5	0.0058	0.0644	STK10
ALDH1A1	2.14	0.62	2.86	0.0058	0.0645	ALDH1A1
GPR124	1.14	0.23	1.87	0.0058	0.0646	GPR124
RPS6KA2	3.95	2.68	2.42	0.0058	0.0646	RPS6KA2
GPR162	2.64	1.12	2.86	0.0059	0.0649	GPR162
ABO	4.83	4.07	1.69	0.0059	0.0649	ABO
NTN3	1.32	0.25	2.09	0.0059	0.065	NTN3
ALX4	1.72	0.97	1.68	0.0059	0.0651	ALX4
EXOC4	4.54	3.93	1.53	0.006	0.0656	EXOC4
TAF4B	2.91	3.53	-1.53	0.006	0.0659	TAF4B
SMAP2	4.19	3.54	1.58	0.0061	0.066	SMAP2
MAPK8IP2	1.79	0.88	1.88	0.0061	0.0662	MAPK8IP2
EFNA3	3.59	2.7	1.86	0.0061	0.0667	EFNA3
PAQR4	5.4	4.82	1.5	0.0062	0.0671	PAQR4
IMMP1L	2.04	1.08	1.94	0.0062	0.0671	IMMP1L
P2RY4	0.9	0.09	1.76	0.0062	0.0671	P2RY4
STK38	5.54	4.95	1.51	0.0062	0.0673	STK38
LOC253039	3.48	2.73	1.68	0.0063	0.068	LOC253039
GEN1	5.31	4.71	1.51	0.0063	0.068	GEN1
SH3TC2	2.63	3.61	-1.97	0.0063	0.0681	SH3TC2
UBE2E2	3.81	4.44	-1.54	0.0064	0.0683	UBE2E2
ARAP3	4.45	3.61	1.79	0.0064	0.0685	ARAP3
LMO4	5.56	4.5	2.08	0.0064	0.0686	LMO4
RASA4	3.42	2.47	1.93	0.0064	0.0687	RASA4
LOC100507032	0.71	1.35	-1.55	0.0065	0.0691	LOC100507032
MAL	4.06	3.09	1.97	0.0065	0.0693	MAL
HCN3	1.59	0.97	1.54	0.0065	0.0693	HCN3
BCAR1	0.07	0.76	-1.61	0.0065	0.0694	BCAR1
PTK6	3.25	2.41	1.79	0.0066	0.0694	PTK6
IKBKB	3.57	2.96	1.53	0.0066	0.0695	IKBKB
LOC145474	2.95	1.98	1.95	0.0066	0.0697	LOC145474
ZNF593	5.02	5.64	-1.54	0.0067	0.0699	ZNF593
CLMN	2.48	3.17	-1.62	0.0067	0.0704	CLMN
FHOD1	3.23	2.57	1.58	0.0067	0.0704	FHOD1
PKD1L1	0.62	0	1.54	0.0068	0.0707	PKD1L1
FAM155B	1.63	2.6	-1.96	0.0068	0.071	FAM155B
C14orf93	3.62	2.84	1.72	0.0069	0.0713	C14orf93
LSM1	4.53	5.18	-1.57	0.0069	0.0714	LSM1
SLC35E4	2.44	3.06	-1.54	0.0069	0.0714	SLC35E4
SULF1	4.39	5	-1.53	0.0069	0.0718	SULF1
CHST1	0.45	1.11	-1.57	0.007	0.0718	CHST1
IL32	1.17	2.31	-2.2	0.007	0.0719	IL32
SLC35E2B	4.48	3.77	1.64	0.007	0.072	SLC35E2B
BACH2	0.97	2.05	-2.12	0.0071	0.0726	BACH2
PLA2G10	1.4	0.46	1.91	0.0071	0.0726	PLA2G10
COMMD9	4.51	3.81	1.62	0.0072	0.0733	COMMD9
IL28RA	2.03	0.89	2.19	0.0072	0.0733	IL28RA
OSGIN1	2.69	3.47	-1.72	0.0072	0.0733	OSGIN1
OR11H12	0.77	0	1.7	0.0072	0.0734	OR11H12
LOC100240734	1.23	0	2.34	0.0073	0.0737	LOC100240734
MT1F	2.59	1.73	1.81	0.0073	0.0741	MT1F
SPRED2	4.93	5.58	-1.57	0.0073	0.0741	SPRED2
ILDR1	3.44	2.79	1.57	0.0073	0.0741	ILDR1
PGPEP1	2.88	1.48	2.64	0.0073	0.0741	PGPEP1
MAPK7	3.76	3.11	1.58	0.0074	0.0743	MAPK7
GABRR2	0.82	0.16	1.57	0.0074	0.0743	GABRR2
PROSAPIP1	2.85	2.17	1.6	0.0074	0.0747	PROSAPIP1
LOC100289230	2.73	1.73	2	0.0075	0.075	LOC100289230
GPR146	2.04	1.01	2.03	0.0075	0.0751	GPR146
TNFAIP3	1.59	2.89	-2.47	0.0075	0.0751	TNFAIP3
DBP	4.97	4.1	1.83	0.0075	0.0753	DBP
MIR548I2	1.12	0.33	1.73	0.0075	0.0753	MIR548I2
ATP6V1B1	2.88	1.73	2.23	0.0077	0.076	ATP6V1B1
CHD7	2.94	3.78	-1.78	0.0077	0.076	CHD7
PIK3R3	5.7	5.1	1.51	0.0077	0.0761	PIK3R3
BMF	1.65	0.16	2.81	0.0077	0.0763	BMF
FAM20C	2.6	1.77	1.77	0.0077	0.0763	FAM20C
C8orf82	4.19	3.6	1.51	0.0078	0.0767	C8orf82
ZNF238	1.54	0.77	1.7	0.0078	0.0767	ZNF238
CEBPD	2.39	3	-1.52	0.0078	0.0767	CEBPD
LOC143666	1.95	0.67	2.43	0.0079	0.0768	LOC143666
CARD14	1.91	1.15	1.7	0.0079	0.0769	CARD14
DCAF6	0.93	1.86	-1.91	0.0079	0.077	DCAF6
ITGB1BP2	1.51	0.16	2.55	0.0079	0.0771	ITGB1BP2
PPM1K	1.54	0.92	1.53	0.0079	0.0771	PPM1K
LRP8	3.62	4.26	-1.56	0.008	0.0774	LRP8
ZNF713	3.28	2.54	1.67	0.0081	0.0779	ZNF713
MBLAC2	3.08	3.85	-1.7	0.0081	0.0783	MBLAC2
SGMS1	3.64	4.38	-1.67	0.0081	0.0783	SGMS1
LYPLAL1	5.05	5.67	-1.54	0.0081	0.0785	LYPLAL1
ZNF354A	2.49	3.19	-1.62	0.0082	0.0785	ZNF354A
ABHD16A	4.66	3.99	1.59	0.0082	0.0785	ABHD16A
TP53I11	4.47	3.57	1.87	0.0082	0.0785	TP53I11
ZNF154	2.02	1.01	2.02	0.0082	0.0785	ZNF154
GUCY1B2	1.03	0	2.04	0.0082	0.0785	GUCY1B2
PI3	4.22	3.42	1.75	0.0083	0.0788	PI3
IFNA1	4.02	3	2.03	0.0083	0.0788	IFNA1
LOC728024	1.55	0.57	1.97	0.0083	0.0789	LOC728024
ACACB	2.73	2.05	1.6	0.0083	0.0789	ACACB
PMS2P5	6	5.3	1.62	0.0083	0.0789	PMS2P5
NUP88	4.35	3.67	1.6	0.0083	0.0789	NUP88
AOX1	2.33	3.11	-1.72	0.0084	0.0794	AOX1
IRX2	2.85	3.53	-1.61	0.0084	0.0796	IRX2
LOC641367	1.92	1.01	1.88	0.0084	0.0798	LOC641367
LTBP4	4.51	3.92	1.5	0.0085	0.0803	LTBP4
TMEM134	5.77	5.15	1.53	0.0086	0.0806	TMEM134
GOLGA2P5	2.84	1.98	1.8	0.0086	0.0812	GOLGA2P5
GABBR2	0.98	0.25	1.66	0.0087	0.0814	GABBR2
CCDC59	4.83	5.49	-1.58	0.0087	0.0817	CCDC59
ETV4	3.64	4.41	-1.71	0.0087	0.0817	ETV4
GRM4	1.3	0.47	1.79	0.0087	0.0817	GRM4
SLC2A10	3.64	3.03	1.52	0.0087	0.0817	SLC2A10
DGCR6	3.07	2.44	1.54	0.0088	0.0817	DGCR6
C21orf58	3.93	3.13	1.74	0.0088	0.0819	C21orf58
GIPR	1.62	0.76	1.81	0.0088	0.082	GIPR
RPL23AP64	4.16	3.41	1.69	0.0088	0.082	RPL23AP64
SPRR3	3.33	2.32	2.02	0.0088	0.082	SPRR3
UQCRBP1	1.79	0.71	2.12	0.0088	0.0821	UQCRBP1
TNC	2.42	3.33	-1.88	0.0089	0.0821	TNC
LOC100132356	3.86	3.09	1.71	0.009	0.0828	LOC100132356
KIF13B	4.06	3.44	1.54	0.009	0.0828	KIF13B
PRSS8	5.81	5.14	1.58	0.009	0.0828	PRSS8
CDS1	3.55	2.97	1.5	0.0091	0.0835	CDS1
DCP1B	3.26	2.37	1.85	0.0091	0.0835	DCP1B
AGAP5	3.33	2.26	2.1	0.0091	0.0837	AGAP5
LOC653653	0.99	0.25	1.66	0.0092	0.0839	LOC653653
STOX2	3.27	3.9	-1.55	0.0092	0.084	STOX2
LOC100505795	0.95	0.33	1.53	0.0092	0.0844	LOC100505795
TMEM64	3.73	4.37	-1.56	0.0092	0.0844	TMEM64
SMCR5	2.58	1.37	2.31	0.0092	0.0844	SMCR5
CMAHP	5.15	4.48	1.59	0.0093	0.0846	CMAHP
ENGASE	4.22	3.58	1.57	0.0093	0.0847	ENGASE
IL17RC	2.27	1.12	2.22	0.0094	0.0852	IL17RC
DTWD2	5.61	4.93	1.6	0.0095	0.0859	DTWD2
CAPN5	1.42	0.83	1.51	0.0095	0.0861	CAPN5
SCMH1	4.59	3.9	1.61	0.0095	0.0862	SCMH1
ATG16L2	2.4	1.28	2.16	0.0095	0.0863	ATG16L2
COL13A1	0.68	1.31	-1.55	0.0096	0.0865	COL13A1
SYNE1	3.36	2.55	1.74	0.0096	0.0865	SYNE1
CD36	0.07	0.71	-1.56	0.0096	0.0865	CD36
LOC100128573	1.79	1.02	1.7	0.0096	0.0865	LOC100128573
WBSCR27	0.86	0.17	1.61	0.0097	0.0871	WBSCR27
POF1B	5.95	5.35	1.52	0.0098	0.0877	POF1B
UPK3BL	5.37	4.72	1.57	0.0099	0.0878	UPK3BL
C20orf24	1.03	1.78	-1.68	0.0099	0.0882	C20orf24
LINC00263	3.13	2.46	1.6	0.0099	0.0882	LINC00263
SAMD11	1.14	0.39	1.68	0.0099	0.0883	SAMD11
RHOV	4.46	3.68	1.71	0.0099	0.0883	RHOV
LOC387895	0.07	0.81	-1.67	0.01	0.0883	LOC387895
TMPRSS3	2.94	1.91	2.04	0.01	0.0883	TMPRSS3
ZNF790	1.59	0.83	1.7	0.01	0.0883	ZNF790
C11orf9	0.86	0.25	1.52	0.0101	0.0889	C11orf9
EXD3	0.9	0.25	1.56	0.0101	0.0889	EXD3
KRT31	0.14	0.76	-1.54	0.0101	0.0889	KRT31
SNORA70D	1.82	0.65	2.25	0.0101	0.089	SNORA70D
KCNJ15	3.77	4.43	-1.58	0.0102	0.0892	KCNJ15
PPM1M	2.31	1.54	1.7	0.0102	0.0892	PPM1M
HAUS5	5.65	5.05	1.51	0.0104	0.0904	HAUS5
ARFGAP2	5.37	4.7	1.6	0.0104	0.0906	ARFGAP2
STIM2	4.42	3.71	1.63	0.0105	0.0907	STIM2
GGT6	3.57	2.87	1.62	0.0105	0.0907	GGT6
TAF4	4.97	4.16	1.75	0.0105	0.0908	TAF4
EPHA4	2.91	1.94	1.95	0.0106	0.0913	EPHA4
RASAL1	2.67	1.82	1.8	0.0107	0.0918	RASAL1
LRRC8C	4.7	4.08	1.54	0.0107	0.0922	LRRC8C
NMT2	3.46	4.13	-1.59	0.0108	0.0924	NMT2
PXN-AS1	2.73	1.91	1.77	0.0108	0.0925	PXN-AS1
KRT78	2.06	1.01	2.07	0.0108	0.0925	KRT78
STAG1	5.3	4.69	1.53	0.0109	0.0927	STAG1
DNAJC2	3.5	4.12	-1.54	0.0109	0.0928	DNAJC2
FLJ39051	3.9	3.04	1.81	0.0109	0.0929	FLJ39051
SELL	1.14	0.23	1.87	0.0109	0.093	SELL
HIST1H2BO	2.52	1.78	1.67	0.011	0.0934	HIST1H2BO
SH3GL1P1	2.7	1.59	2.17	0.011	0.0934	SH3GL1P1
NNAT	1.69	0.89	1.74	0.0111	0.0936	NNAT
PLIN2	3.25	4.02	-1.7	0.0111	0.0939	PLIN2
ACTR3B	2.13	2.92	-1.73	0.0111	0.0939	ACTR3B
MLL4	5.35	4.72	1.56	0.0112	0.094	MLL4
UST	3.94	3.21	1.66	0.0112	0.094	UST
C15orf52	2.11	1.16	1.94	0.0112	0.094	C15orf52
NAPB	3.23	3.92	-1.61	0.0113	0.0945	NAPB
RBL1	5.83	5.16	1.59	0.0113	0.0946	RBL1
PRR5L	1.17	1.91	-1.67	0.0114	0.0949	PRR5L
LOC100507173	1.03	1.64	-1.53	0.0114	0.095	LOC100507173
SACS	3.59	4.26	-1.59	0.0114	0.0951	SACS
DLX2	1.87	2.76	-1.85	0.0114	0.0951	DLX2
IFLTD1	0.2	1.06	-1.82	0.0115	0.0958	IFLTD1
NOXA1	1.98	0.85	2.19	0.0116	0.0962	NOXA1
ARHGAP40	0.22	0.87	-1.57	0.0116	0.0964	ARHGAP40
MACROD2	2.2	0.97	2.36	0.0116	0.0964	MACROD2
ANKRD20A11P	0.97	0.09	1.85	0.0117	0.0966	ANKRD20A11P
CCDC64B	2.62	1.98	1.56	0.0117	0.0966	CCDC64B
OTOP3	6.51	5.78	1.65	0.0117	0.0967	OTOP3
LOC283299	1.07	1.74	-1.6	0.0118	0.0969	LOC283299
UMODL1	1.02	0.25	1.7	0.0118	0.097	UMODL1
GOLGA6L5	3.9	3.3	1.51	0.0119	0.0977	GOLGA6L5
GBGT1	0.79	0	1.73	0.0119	0.0977	GBGT1
C5	2.58	1.56	2.03	0.012	0.0979	C5
MYCN	0.75	0.09	1.59	0.012	0.0979	MYCN
FLJ45445	3.01	2.29	1.65	0.012	0.0982	FLJ45445
ABCD1	4.02	2.87	2.22	0.0121	0.0984	ABCD1
PLA2G4B	4.48	3.79	1.61	0.0121	0.0986	PLA2G4B
HSPA12A	2.41	1.31	2.14	0.0122	0.099	HSPA12A
BCL11A	4.27	3.21	2.09	0.0122	0.0992	BCL11A
RPTN	0.82	0	1.76	0.0123	0.0993	RPTN
GNS	5.56	4.89	1.59	0.0123	0.0993	GNS
TONSL	3.97	3.25	1.64	0.0123	0.0994	TONSL
SOX21	1.45	0.76	1.62	0.0123	0.0994	SOX21
TMEM206	2.58	3.18	-1.51	0.0124	0.0998	TMEM206
BIRC3	2.93	2.21	1.65	0.0124	0.1001	BIRC3
UPK3B	3.66	3.06	1.52	0.0125	0.1002	UPK3B
PLCD1	4.43	3.56	1.83	0.0125	0.1005	PLCD1
SLC40A1	1.51	2.37	-1.82	0.0126	0.1008	SLC40A1
ZXDB	3.42	4.17	-1.68	0.0126	0.1009	ZXDB
UBASH3B	3.89	4.7	-1.75	0.0126	0.1009	UBASH3B
SLC25A15	3.78	4.5	-1.64	0.0126	0.1009	SLC25A15
C9orf66	1.93	1.3	1.55	0.0126	0.1009	C9orf66
C18orf54	0.73	1.48	-1.69	0.0126	0.1009	C18orf54
TAF1C	4.6	3.88	1.64	0.0127	0.1011	TAF1C
ERBB2	5.37	4.61	1.69	0.0127	0.1012	ERBB2
CCL5	0.59	1.7	-2.15	0.0128	0.1013	CCL5
NAT1	3.28	2.57	1.63	0.0128	0.1017	NAT1
CRNN	2.02	1.14	1.84	0.0128	0.1017	CRNN
KLHL8	2.26	2.91	-1.57	0.0129	0.1018	KLHL8
BPIFB1	0.92	0	1.9	0.0129	0.1018	BPIFB1
TMC6	3.72	3.04	1.6	0.013	0.1019	TMC6
SLFN11	5.11	4.35	1.69	0.013	0.102	SLFN11
ZNF782	4.91	4.25	1.57	0.013	0.102	ZNF782
FGFR4	2.64	3.33	-1.61	0.013	0.102	FGFR4
JRKL	3.99	3.27	1.65	0.013	0.1021	JRKL
QTRTD1	4.93	5.61	-1.6	0.0131	0.1023	QTRTD1
PRG1	2	3	-1.99	0.0132	0.1028	PRG1
C19orf73	2.08	1.38	1.62	0.0133	0.1033	C19orf73
IRF9	3.88	4.77	-1.85	0.0134	0.104	IRF9
FN3K	4.7	4.03	1.59	0.0134	0.104	FN3K
HS3ST3A1	3.47	2.82	1.57	0.0135	0.1042	HS3ST3A1
DDX60	2.19	2.93	-1.68	0.0135	0.1042	DDX60
THAP4	4.48	5.08	-1.52	0.0135	0.1042	THAP4
HORMAD1	2.42	1.66	1.69	0.0136	0.1045	HORMAD1
KIAA1161	4.13	3.43	1.63	0.0136	0.1045	KIAA1161
CPT1B	3.54	2.69	1.8	0.0136	0.1047	CPT1B
LY6G6C	1.83	0.76	2.11	0.0137	0.1048	LY6G6C
C18orf56	2.42	3.55	-2.19	0.0138	0.1054	C18orf56
HOXC11	2.94	2.02	1.89	0.0139	0.1058	HOXC11
PHF1	3.88	3.27	1.53	0.0139	0.1058	PHF1
NKAPP1	2.44	1.75	1.62	0.0139	0.1058	NKAPP1
TCEANC2	2.78	2.05	1.66	0.0139	0.1058	TCEANC2
BACH1	3.34	4.32	-1.97	0.014	0.106	BACH1
C2CD2L	2.83	1.76	2.11	0.014	0.1062	C2CD2L
ATP8A2	0.14	0.83	-1.61	0.0141	0.1063	ATP8A2
ESPN	2.35	1.55	1.74	0.0141	0.1064	ESPN
ISM2	1.92	2.78	-1.82	0.0141	0.1065	ISM2
SAPCD1	2.46	1.75	1.64	0.0141	0.1066	SAPCD1
MAP1A	2.65	1.7	1.94	0.0142	0.107	MAP1A
PALM2	1.02	1.91	-1.86	0.0142	0.107	PALM2
PGAP2	0.71	0	1.64	0.0143	0.107	PGAP2
PSTK	0.82	1.64	-1.77	0.0143	0.1071	PSTK
LOC254128	2.11	1.27	1.79	0.0143	0.1071	LOC254128
PCDH19	1.34	2.2	-1.82	0.0144	0.1074	PCDH19
O3FAR1	0.62	0	1.54	0.0144	0.1077	O3FAR1
BBC3	1.5	0.88	1.55	0.0144	0.1077	BBC3
C2orf68	3.84	4.6	-1.7	0.0145	0.1081	C2orf68
LCMT2	5.13	4.54	1.5	0.0146	0.1084	LCMT2
ADARB2	3.28	2.35	1.91	0.0148	0.1094	ADARB2
AKR7A2P1	2.16	1.52	1.56	0.0148	0.1095	AKR7A2P1
TNFSF12	0.97	0	1.96	0.0148	0.1095	TNFSF12
SLC17A5	4.59	3.96	1.54	0.0149	0.1099	SLC17A5
OR52W1	0.82	0.23	1.5	0.0149	0.11	OR52W1
LOC90246	2.98	2.33	1.57	0.015	0.1103	LOC90246
BTN3A1	2.27	1.51	1.69	0.0151	0.111	BTN3A1
ASB9P1	1.67	0.58	2.13	0.0152	0.1111	ASB9P1
ADH1C	3.47	2.13	2.53	0.0154	0.1121	ADH1C
PARP8	4.12	4.76	-1.56	0.0155	0.1124	PARP8
PITX2	2.77	2.05	1.65	0.0155	0.1124	PITX2
FGF12	1.59	0.85	1.67	0.0155	0.1124	FGF12
MB	2.56	1.61	1.94	0.0155	0.1124	MB
MINPP1	3.59	4.41	-1.77	0.0155	0.1126	MINPP1
OR10R2	1.1	2.04	-1.92	0.0156	0.1127	OR10R2
RALGPS1	3.49	2.62	1.84	0.0156	0.1127	RALGPS1
TFPI2	2.17	3	-1.78	0.0156	0.1128	TFPI2
PRPF40B	2.84	2.15	1.62	0.0156	0.1128	PRPF40B
PARD6A	2.33	1.11	2.34	0.0156	0.1129	PARD6A
INPP5J	3.49	2.6	1.85	0.0157	0.1131	INPP5J
ARMCX2	1.45	0.81	1.57	0.0157	0.1131	ARMCX2
KIF26B	2.37	1.67	1.63	0.0157	0.1133	KIF26B
CSRNP1	2.72	3.63	-1.88	0.0158	0.1136	CSRNP1
EFHB	0	0.71	-1.64	0.0159	0.1137	EFHB
IL8	2.18	2.88	-1.62	0.0159	0.1137	IL8
ZNF468	3.89	4.49	-1.52	0.0162	0.1145	ZNF468
RIPK3	2.27	1.54	1.66	0.0162	0.1147	RIPK3
DMWD	2.35	1.35	2	0.0162	0.1147	DMWD
KIAA1324L	2.67	1.96	1.64	0.0163	0.1152	KIAA1324L
CSMD2	0.07	0.9	-1.77	0.0164	0.1155	CSMD2
ANXA2P1	1.61	0.35	2.39	0.0165	0.116	ANXA2P1
NKD1	1.47	2.29	-1.75	0.0165	0.116	NKD1
CCL20	2.65	4.02	-2.58	0.0165	0.116	CCL20
RASL11A	3.12	2.11	2.01	0.0166	0.1164	RASL11A
PSG3	2.2	3.04	-1.79	0.0167	0.1166	PSG3
DHRS13	3.23	2.52	1.64	0.0167	0.1167	DHRS13
OSBPL10	5.1	4.44	1.57	0.0169	0.1177	OSBPL10
SMOX	4.56	3.83	1.65	0.017	0.1181	SMOX
PLEKHH2	2.58	1.77	1.75	0.0171	0.1186	PLEKHH2
ACAP1	2.33	1.4	1.9	0.0172	0.1193	ACAP1
ACER2	4.79	4.15	1.55	0.0172	0.1193	ACER2
SLC22A17	3.18	2.54	1.56	0.0172	0.1193	SLC22A17
DLL1	3.5	4.21	-1.63	0.0173	0.1196	DLL1
ARMCX5	4.31	4.9	-1.5	0.0173	0.1196	ARMCX5
ZNF26	2.63	3.3	-1.59	0.0174	0.1201	ZNF26
ZNF445	4.92	4.31	1.53	0.0174	0.1201	ZNF445
QRICH2	2.78	1.87	1.89	0.0175	0.1201	QRICH2
ARGFXP2	2.36	1.17	2.29	0.0175	0.1202	ARGFXP2
LOC399753	3.55	2.87	1.6	0.0176	0.1208	LOC399753
NHLH2	0.83	1.64	-1.76	0.0177	0.121	NHLH2
ZNF764	2.33	1.43	1.87	0.0178	0.1217	ZNF764
KAT2A	5.19	4.48	1.64	0.0178	0.1217	KAT2A
PIGM	5.08	4.44	1.56	0.0179	0.1217	PIGM
ZSCAN16	3.83	3.12	1.64	0.018	0.1225	ZSCAN16
C19orf26	0.89	1.91	-2.02	0.0181	0.1232	C19orf26
ERMAP	2.5	1.45	2.06	0.0182	0.1234	ERMAP
ZPLD1	1.48	2.09	-1.53	0.0183	0.1239	ZPLD1
TTC30B	3.28	2.51	1.71	0.0183	0.1242	TTC30B
MFAP5	0.58	1.23	-1.57	0.0184	0.1245	MFAP5
C11orf92	1.17	0.46	1.64	0.0185	0.1247	C11orf92
OR1L3	0.74	0	1.67	0.0185	0.1248	OR1L3
HERC2P3	2.86	2.26	1.52	0.0185	0.125	HERC2P3
MAP3K12	3.46	2.57	1.85	0.0186	0.1251	MAP3K12
AQP1	1.21	0.16	2.06	0.0186	0.1251	AQP1
DOPEY2	4.32	3.59	1.66	0.0186	0.1251	DOPEY2
GABRQ	3.64	2.98	1.58	0.0186	0.1251	GABRQ
MILR1	2.5	1.73	1.72	0.0187	0.1252	MILR1
CHSY1	3.52	4.27	-1.67	0.0187	0.1252	CHSY1
SNURF	4.08	3.31	1.7	0.0189	0.1258	SNURF
ARHGAP8	5.16	4.56	1.51	0.0189	0.126	ARHGAP8
FAM84A	2.93	2.12	1.76	0.019	0.1263	FAM84A
DEGS2	1.24	0.6	1.56	0.019	0.1263	DEGS2
GPR21	3.97	2.64	2.51	0.019	0.1264	GPR21
HOTTIP	2.32	1.31	2.01	0.0191	0.1268	HOTTIP
GLIPR1	0.67	1.8	-2.19	0.0195	0.1282	GLIPR1
PAQR9	0	1.15	-2.22	0.0195	0.1284	PAQR9
FLJ42709	2.52	1.67	1.8	0.0196	0.1287	FLJ42709
FICD	2.59	1.86	1.65	0.0196	0.1287	FICD
GGT1	2.69	1.8	1.86	0.0197	0.1292	GGT1
ACBD4	4.16	3.39	1.7	0.0198	0.1292	ACBD4
CLPB	1.59	0.92	1.59	0.0199	0.1296	CLPB
DPM3	1.15	0.47	1.61	0.0199	0.1296	DPM3
PHLDA2	4.57	5.18	-1.52	0.0199	0.1299	PHLDA2
ZSWIM3	3.56	2.7	1.81	0.0202	0.1308	ZSWIM3
ARL13B	3.46	4.1	-1.55	0.0202	0.1308	ARL13B
KIAA1984-AS1	3.57	2.75	1.76	0.0203	0.1312	KIAA1984-AS1
APOBEC3F	3.7	3.09	1.53	0.0204	0.1316	APOBEC3F
NKX2-8	3.47	2.37	2.14	0.0204	0.1316	NKX2-8
HES2	2.97	1.84	2.18	0.0204	0.1316	HES2
FERMT1	5.53	6.12	-1.51	0.0205	0.1319	FERMT1
LOC554206	1.62	0.65	1.96	0.0205	0.1319	LOC554206
PCDHB16	1.83	1.23	1.52	0.0205	0.1319	PCDHB16
RBP5	1.98	0.71	2.41	0.0207	0.1328	RBP5
AR	1.27	0.46	1.76	0.021	0.1338	AR
IKBIP	3.65	4.3	-1.57	0.021	0.1339	IKBIP
PAX8	2.11	1.08	2.04	0.021	0.134	PAX8
RTN4RL2	0.97	1.58	-1.53	0.021	0.134	RTN4RL2
TMEM180	3.23	2.39	1.8	0.0214	0.1356	TMEM180
FOXE3	1.69	0.42	2.41	0.0214	0.1356	FOXE3
CCDC40	1.24	0.16	2.11	0.0215	0.1356	CCDC40
IFNA13	2.47	1.88	1.5	0.0215	0.1357	IFNA13
ZNF620	2.33	1.45	1.84	0.0215	0.1358	ZNF620
SHANK2	1.91	1.31	1.52	0.0216	0.1359	SHANK2
KRT83	1.59	0.57	2.01	0.0218	0.1369	KRT83
EML3	4.66	4.03	1.55	0.0221	0.138	EML3
PCDHB9	1.93	1.25	1.6	0.0221	0.138	PCDHB9
APLP1	2.55	1.73	1.77	0.0221	0.1381	APLP1
ISL2	2.17	1.42	1.69	0.0221	0.1382	ISL2
ZNF253	1.26	0.35	1.88	0.0222	0.1382	ZNF253
TCAP	0.82	0	1.76	0.0223	0.1389	TCAP
NBEAL1	3.94	3.31	1.55	0.0223	0.139	NBEAL1
SLC38A9	2.72	3.31	-1.51	0.0225	0.1396	SLC38A9
TWIST1	1.65	1.05	1.52	0.0225	0.1397	TWIST1
TMEM25	2.03	1.38	1.57	0.0226	0.1398	TMEM25
GABPB1-AS1	1.26	1.86	-1.51	0.0226	0.1398	GABPB1-AS1
COA6	1.47	2.66	-2.27	0.0226	0.1398	COA6
CYP2D7P1	1.03	0.33	1.62	0.0226	0.1398	CYP2D7P1
LOC100128023	1.34	0.58	1.69	0.0227	0.1402	LOC100128023
C9orf84	3.39	2.65	1.68	0.0228	0.1408	C9orf84
PSG5	1.64	2.28	-1.56	0.0229	0.1408	PSG5
TIAM2	2.35	3.34	-1.98	0.0229	0.141	TIAM2
PRSS53	0.68	0	1.6	0.023	0.1413	PRSS53
MTCP1	3.28	2.62	1.58	0.0231	0.1418	MTCP1
MICAL3	3.97	3.34	1.55	0.0231	0.1418	MICAL3
LOC389791	1.69	0.52	2.24	0.0232	0.142	LOC389791
HSPB3	1.14	1.94	-1.75	0.0233	0.1427	HSPB3
GIMAP2	0.71	0	1.64	0.0235	0.1436	GIMAP2
ABCC4	2.65	3.39	-1.68	0.0236	0.1438	ABCC4
MOB3A	3.32	4.11	-1.73	0.0237	0.1441	MOB3A
GPR45	1.19	0.25	1.91	0.0237	0.1442	GPR45
CCDC169	1.83	2.51	-1.61	0.0237	0.1443	CCDC169
ABCG4	0.14	0.92	-1.72	0.0238	0.1444	ABCG4
ALOX12B	1	0.4	1.51	0.0238	0.1445	ALOX12B
RFX7	4.69	4.05	1.55	0.0239	0.1445	RFX7
CIITA	1.81	0.92	1.85	0.0239	0.1445	CIITA
L3MBTL2	2.93	2.28	1.57	0.0241	0.1454	L3MBTL2
LOC100130691	0.8	1.52	-1.65	0.0242	0.1458	LOC100130691
ARVCF	3.04	3.63	-1.5	0.0243	0.1459	ARVCF
SAP25	1.17	0.16	2.01	0.0243	0.1461	SAP25
LIPG	1.33	2	-1.59	0.0244	0.1465	LIPG
C10orf67	2.76	3.38	-1.53	0.0246	0.147	C10orf67
LDLRAD3	1.87	2.49	-1.53	0.0247	0.1475	LDLRAD3
CPNE1	4.35	3.68	1.6	0.0247	0.1475	CPNE1
SYNPO2	2.96	2.19	1.7	0.0247	0.1475	SYNPO2
ZNF599	3.34	2.31	2.04	0.0247	0.1475	ZNF599
MINA	4.07	4.69	-1.54	0.0249	0.1482	MINA
CCDC107	3.59	2.99	1.52	0.0249	0.1482	CCDC107
ZNF254	4.21	3.61	1.51	0.0249	0.1483	ZNF254
ZNF679	0.86	0.16	1.63	0.0252	0.149	ZNF679
AKR1E2	0.36	1.57	-2.31	0.0252	0.1492	AKR1E2
LOC100289019	2.99	2.16	1.77	0.0253	0.1494	LOC100289019
TMEM61	0.94	1.8	-1.82	0.0253	0.1497	TMEM61
DDX11L2	1.14	0.23	1.87	0.0253	0.1497	DDX11L2
CXCL17	1.24	0.39	1.8	0.0254	0.1497	CXCL17
PCDHB10	2.79	2.08	1.64	0.0254	0.1497	PCDHB10
NACAP1	1.27	0.47	1.75	0.0254	0.1498	NACAP1
NPTXR	2.27	1.55	1.65	0.0255	0.1503	NPTXR
GNRHR2	1.62	0.85	1.7	0.0256	0.1503	GNRHR2
AIM1L	3.89	3.14	1.68	0.0256	0.1503	AIM1L
CRYZ	5.59	4.99	1.51	0.0256	0.1503	CRYZ
GTDC2	3.49	2.89	1.51	0.0257	0.1506	GTDC2
YOD1	3.84	4.44	-1.51	0.0258	0.1508	YOD1
HGSNAT	4.33	3.68	1.58	0.0258	0.1511	HGSNAT
ZNF837	1.92	0.98	1.92	0.0258	0.1511	ZNF837
LOC100133331	2.33	1.7	1.55	0.0259	0.1513	LOC100133331
IFIT3	1.98	3.04	-2.08	0.026	0.1516	IFIT3
ATP1A1OS	1.23	0.52	1.64	0.026	0.1517	ATP1A1OS
ATAD3B	2.85	3.55	-1.62	0.0262	0.1525	ATAD3B
GBAP1	2.31	1.4	1.88	0.0263	0.1528	GBAP1
SH2B1	5.13	4.46	1.59	0.0263	0.1529	SH2B1
PROX1	0	0.62	-1.54	0.0264	0.1529	PROX1
CNKSR1	3.81	3.16	1.56	0.0264	0.153	CNKSR1
MGC16142	0.4	1.4	-2	0.0264	0.1531	MGC16142
FOLR3	0.22	0.85	-1.55	0.0267	0.1539	FOLR3
ZNF324B	4.26	3.51	1.69	0.0267	0.154	ZNF324B
SLC38A4	2.83	3.47	-1.56	0.0269	0.1544	SLC38A4
AKNA	2.64	3.23	-1.51	0.0269	0.1545	AKNA
ABCB1	2.9	1.96	1.91	0.027	0.1548	ABCB1
HTR1D	1.83	1.06	1.7	0.0272	0.1555	HTR1D
POU5F2	1.55	0.62	1.9	0.0272	0.1557	POU5F2
SLC27A1	2.85	1.9	1.93	0.0273	0.1557	SLC27A1
ACP5	2.26	2.88	-1.53	0.0273	0.1557	ACP5
TMEM11	2.92	3.56	-1.56	0.0275	0.1565	TMEM11
RASSF2	1.74	0.76	1.97	0.0275	0.1567	RASSF2
ARHGAP20	4.3	3.66	1.56	0.0278	0.1576	ARHGAP20
NPR2	1.2	0	2.3	0.0278	0.1576	NPR2
RPUSD2	4.56	3.94	1.54	0.0279	0.1578	RPUSD2
UPK2	2.15	1.34	1.74	0.0279	0.1578	UPK2
DKFZP434H168	1.62	0.92	1.62	0.0279	0.1578	DKFZP434H168
SLC16A13	4	3.33	1.59	0.0283	0.1593	SLC16A13
LOC100133161	3.1	2.39	1.64	0.0285	0.1602	LOC100133161
BICD1	1.4	0.77	1.55	0.0285	0.1602	BICD1
RAI2	0.82	0.09	1.66	0.0286	0.1602	RAI2
TSPYL6	1.27	0.29	1.97	0.0286	0.1602	TSPYL6
RGS14	1.51	0.83	1.61	0.0286	0.1603	RGS14
LRCH2	1.17	0.47	1.63	0.0286	0.1603	LRCH2
KLHL15	2.87	3.5	-1.54	0.0286	0.1603	KLHL15
DMD	0.27	0.92	-1.58	0.0287	0.1606	DMD
DPRXP4	2.09	1.02	2.1	0.0288	0.1608	DPRXP4
GDF1	2.33	1.51	1.77	0.0288	0.1608	GDF1
LY6D	3.89	3.2	1.61	0.0289	0.161	LY6D
LINC00338	4.28	3.58	1.63	0.0289	0.161	LINC00338
FARP1	2.69	1.94	1.68	0.0289	0.161	FARP1
PLEKHB1	1.98	0.89	2.13	0.029	0.1611	PLEKHB1
TMEM128	0.59	1.89	-2.45	0.029	0.1612	TMEM128
OCRL	2.73	3.67	-1.91	0.0291	0.1616	OCRL
APAF1	4.11	3.4	1.63	0.0291	0.1618	APAF1
MMP2	1.85	2.44	-1.5	0.0292	0.1619	MMP2
MT1M	1.1	0.46	1.56	0.0293	0.1624	MT1M
TMEM236	0.75	0	1.68	0.0293	0.1625	TMEM236
MX2	0.52	1.42	-1.86	0.0293	0.1625	MX2
SPATA6L	0.82	0.16	1.57	0.0294	0.1628	SPATA6L
RNASEL	3.78	3.1	1.6	0.0296	0.1636	RNASEL
HSD3B7	3.22	2.49	1.66	0.0297	0.1638	HSD3B7
C1R	3.23	2.56	1.59	0.0298	0.1645	C1R
ATXN7	0.89	1.81	-1.89	0.0302	0.1655	ATXN7
PP7080	1.81	2.78	-1.95	0.0303	0.1659	PP7080
AMT	1.73	0.62	2.15	0.0304	0.166	AMT
FAM71E1	3.08	2.35	1.66	0.0304	0.166	FAM71E1
NAGS	2.01	1.27	1.67	0.0305	0.1661	NAGS
PLEKHG4	3.08	2.37	1.64	0.0305	0.1662	PLEKHG4
KIF5A	1.17	0.23	1.91	0.0306	0.1665	KIF5A
LOC399815	2.41	1.66	1.69	0.0307	0.1669	LOC399815
LOC100506895	1.06	1.89	-1.77	0.0309	0.1679	LOC100506895
TSNARE1	1.31	2.03	-1.64	0.0311	0.1683	TSNARE1
NDUFB2-AS1	0.4	1.02	-1.54	0.0313	0.1691	NDUFB2-AS1
POU4F3	0.63	0	1.54	0.0314	0.1693	POU4F3
ZNF219	0.71	0.09	1.54	0.0316	0.1698	ZNF219
SPRY2	1.71	2.49	-1.71	0.0318	0.1705	SPRY2
KLHL22	4.19	3.5	1.6	0.0319	0.1705	KLHL22
ZNF678	3.05	2.37	1.6	0.032	0.1712	ZNF678
GRIP1	2.38	1.37	2.02	0.0321	0.1714	GRIP1
LOC100630918	3.94	3.22	1.64	0.0322	0.1719	LOC100630918
EPB41L5	2.04	1.45	1.51	0.0323	0.1721	EPB41L5
IRF2BP1	5.14	4.47	1.59	0.0325	0.1725	IRF2BP1
NBEA	2.47	1.43	2.05	0.0327	0.173	NBEA
ATP2C1	1.88	2.55	-1.6	0.0327	0.173	ATP2C1
SMIM5	1.44	0.4	2.05	0.033	0.1741	SMIM5
SNORA58	3.73	2.91	1.77	0.0331	0.1746	SNORA58
FOXD2	2.86	2.13	1.66	0.0332	0.1747	FOXD2
C22orf43	1.23	0.41	1.77	0.0332	0.1747	C22orf43
LOC100133957	1.33	0.52	1.76	0.0332	0.1748	LOC100133957
PTCH2	1.47	0.3	2.24	0.0333	0.175	PTCH2
USP19	2.17	1.25	1.89	0.0334	0.1752	USP19
CAMTA2	4.97	4.38	1.51	0.0334	0.1752	CAMTA2
TTC7B	2.82	3.54	-1.65	0.0336	0.1759	TTC7B
ATG7	3.44	2.69	1.68	0.0337	0.1761	ATG7
PI4K2B	4.03	4.69	-1.58	0.0338	0.1765	PI4K2B
CCDC117	3.85	4.44	-1.5	0.0339	0.1766	CCDC117
TP53INP2	4.37	3.63	1.67	0.0339	0.1767	TP53INP2
RNF113A	4.42	5.03	-1.53	0.034	0.1768	RNF113A
DMRTA2	3.82	3.2	1.53	0.034	0.1771	DMRTA2
ASAP3	3.34	2.3	2.06	0.0343	0.178	ASAP3
ERP27	3.28	2.57	1.63	0.0344	0.1783	ERP27
LINC00649	2.39	1.04	2.55	0.0345	0.1786	LINC00649
ATP2A3	2.46	1.51	1.93	0.0346	0.1788	ATP2A3
ZNF556	1.7	0.97	1.66	0.0347	0.1792	ZNF556
TMEM140	0.29	0.97	-1.6	0.0348	0.1794	TMEM140
PCDHGB8P	2.17	1.51	1.58	0.0348	0.1794	PCDHGB8P
THUMPD1	1.37	2.25	-1.84	0.0348	0.1794	THUMPD1
C2orf48	0.79	1.48	-1.61	0.0348	0.1795	C2orf48
FAM227B	2.2	1.27	1.9	0.0352	0.1808	FAM227B
FAM228B	0.92	0.09	1.79	0.0352	0.1809	FAM228B
DIAPH2	2.59	1.98	1.52	0.0352	0.1809	DIAPH2
CES3	1.76	0.9	1.81	0.0353	0.1811	CES3
INO80C	3.34	3.95	-1.52	0.0355	0.1819	INO80C
THEG	0.5	1.15	-1.57	0.0355	0.1819	THEG
CFI	0.94	0.09	1.8	0.0355	0.1819	CFI
OR10A4	1.45	0.71	1.67	0.0356	0.182	OR10A4
OR1N2	1.23	0.54	1.61	0.0357	0.1824	OR1N2
CNPY4	2.49	1.48	2.02	0.0358	0.1824	CNPY4
ZSWIM1	2.25	1.54	1.63	0.0358	0.1827	ZSWIM1
SUSD4	2.65	1.81	1.79	0.036	0.1832	SUSD4
TCEB3CL	2.77	1.54	2.35	0.0361	0.1835	TCEB3CL
KIF15	4.75	4.08	1.59	0.0362	0.1836	KIF15
LGALS4	0.99	0.25	1.66	0.0362	0.1837	LGALS4
DCDC1	1.26	0.41	1.81	0.0363	0.1839	DCDC1
BAIAP2-AS1	2.5	1.7	1.74	0.0364	0.1842	BAIAP2-AS1
LINC00307	0	0.68	-1.6	0.0364	0.1842	LINC00307
IFRD1	1.1	1.94	-1.79	0.0366	0.1846	IFRD1
KRT86	2.76	2.08	1.6	0.0366	0.1846	KRT86
TMEM80	3.51	2.85	1.58	0.0369	0.1853	TMEM80
EFNA4	2.07	1.32	1.68	0.0373	0.1863	EFNA4
CLDN17	0.22	0.88	-1.58	0.0373	0.1865	CLDN17
FAM151B	0.98	0.23	1.69	0.0376	0.1874	FAM151B
AFMID	2.06	1.04	2.02	0.0377	0.1879	AFMID
FSIP1	2.5	1.84	1.58	0.0378	0.1881	FSIP1
ICA1	1.7	1.08	1.53	0.0379	0.1885	ICA1
NXT1	0.77	1.38	-1.53	0.0381	0.189	NXT1
OR52B6	1.03	0.17	1.81	0.0381	0.1891	OR52B6
SYCP2	2.95	2.32	1.55	0.0383	0.1894	SYCP2
LOC100507331	2.54	1.88	1.59	0.0383	0.1895	LOC100507331
KATNAL2	2.73	1.88	1.8	0.0383	0.1895	KATNAL2
LOC150776	2.64	1.86	1.71	0.0386	0.1903	LOC150776
LOC284578	2.98	1.35	3.08	0.0386	0.1903	LOC284578
IL36A	1.95	0.83	2.19	0.0387	0.1906	IL36A
ALS2CR8	1.65	0.76	1.85	0.0387	0.1906	ALS2CR8
LOC100505648	3.82	3.14	1.61	0.0388	0.1907	LOC100505648
LINC00638	2.74	2.07	1.59	0.039	0.1917	LINC00638
LDHAL6B	3.31	2.46	1.8	0.0395	0.1934	LDHAL6B
C17orf100	3.11	2.42	1.62	0.0395	0.1935	C17orf100
ABI3	0.6	0	1.52	0.0397	0.1941	ABI3
SNX21	4.15	3.53	1.53	0.0397	0.1941	SNX21
HERC5	0.77	1.52	-1.67	0.0398	0.1943	HERC5
ST6GAL2	0.15	0.75	-1.52	0.0398	0.1944	ST6GAL2
CHRNE	2.08	0.9	2.27	0.0398	0.1944	CHRNE
MYO15B	1.24	0.25	1.98	0.04	0.195	MYO15B
RFESD	2.07	1.35	1.65	0.04	0.195	RFESD
LOC100303749	1.97	1.3	1.59	0.04	0.195	LOC100303749
RPS15AP10	2.51	1.86	1.56	0.0404	0.1962	RPS15AP10
MT1A	1.41	0.52	1.85	0.0404	0.1962	MT1A
PAM16	0.26	1.21	-1.93	0.0404	0.1963	PAM16
PRNP	1.64	2.35	-1.64	0.0404	0.1963	PRNP
HAPLN3	3.05	2.44	1.52	0.0407	0.1969	HAPLN3
PLEKHG4B	1.37	0.77	1.51	0.0407	0.197	PLEKHG4B
SERPINI1	1.41	0.66	1.68	0.0407	0.1971	SERPINI1
HFE	3.58	2.74	1.79	0.0408	0.1972	HFE
ATP5J	2.22	2.98	-1.69	0.0409	0.1974	ATP5J
ALDH3B2	1.88	0.41	2.77	0.0409	0.1975	ALDH3B2
MAGEB6	0.71	1.4	-1.62	0.0414	0.199	MAGEB6
IRF1	6.17	5.55	1.53	0.0416	0.1995	IRF1
AKAP9	4.83	4.11	1.64	0.0418	0.2	AKAP9
AKAP12	2.85	3.57	-1.65	0.042	0.2008	AKAP12
SPIRE2	2.45	1.86	1.51	0.0422	0.2014	SPIRE2
GNB4	1.9	2.48	-1.5	0.0422	0.2014	GNB4
GPR52	2.43	1.72	1.63	0.0422	0.2015	GPR52
RPL23AP32	2.64	1.49	2.22	0.0423	0.2015	RPL23AP32
PRICKLE4	1.88	0.5	2.6	0.0423	0.2016	PRICKLE4
MYLIP	3.7	2.99	1.63	0.0426	0.2026	MYLIP
HIST1H4I	3.3	2.27	2.04	0.0426	0.2026	HIST1H4I
FAM35B2	0.57	1.53	-1.94	0.0427	0.2028	FAM35B2
NAGPA-AS1	1.1	0.23	1.82	0.043	0.204	NAGPA-AS1
LOXL2	1.07	0.4	1.59	0.0431	0.2041	LOXL2
2020-03-02	4.04	3.3	1.66	0.0431	0.2043	2020-03-02
SPTB	1.78	1	1.72	0.0432	0.2047	SPTB
TNNC1	2.54	1.95	1.5	0.0433	0.2049	TNNC1
ABHD1	1.72	0.65	2.1	0.0434	0.2051	ABHD1
D2HGDH	3.03	2.42	1.53	0.0436	0.2059	D2HGDH
ZNF699	2.28	2.89	-1.53	0.0437	0.2061	ZNF699
PBX3	1.92	3	-2.11	0.0438	0.2064	PBX3
CDADC1	2.53	1.8	1.66	0.044	0.2069	CDADC1
ANKRD49	2.54	1.64	1.86	0.044	0.2069	ANKRD49
LAX1	0.45	1.06	-1.53	0.0443	0.2078	LAX1
SP100	3.58	2.74	1.79	0.0443	0.208	SP100
COLEC10	0.07	0.87	-1.74	0.0445	0.2085	COLEC10
CUEDC2	2.32	1.51	1.75	0.0446	0.2087	CUEDC2
TPRG1	1	0.39	1.52	0.0449	0.2095	TPRG1
GPM6B	1.49	0.88	1.53	0.045	0.2097	GPM6B
LINC00525	0.29	0.88	-1.51	0.0459	0.2127	LINC00525
TMEM168	1.54	2.17	-1.55	0.0463	0.214	TMEM168
C16orf3	2.39	1.78	1.53	0.0465	0.2145	C16orf3
FIZ1	3.53	2.62	1.88	0.0465	0.2146	FIZ1
IL11RA	2.76	1.84	1.9	0.0465	0.2146	IL11RA
COL15A1	0.35	1.14	-1.73	0.0468	0.2155	COL15A1
LOC100131496	1.75	0.71	2.06	0.0468	0.2156	LOC100131496
TP53TG1	3.61	2.87	1.68	0.0468	0.2156	TP53TG1
MGC16121	0.68	0	1.6	0.047	0.216	MGC16121
INSL4	1.06	0.33	1.65	0.047	0.216	INSL4
ZNF397	2.92	1.95	1.96	0.0471	0.2162	ZNF397
TNFSF15	2.84	2.08	1.7	0.0471	0.2162	TNFSF15
ABCA3	1.15	0	2.22	0.0473	0.217	ABCA3
SEMA3D	0.4	1.42	-2.02	0.0476	0.2179	SEMA3D
APOD	1.92	1.25	1.59	0.0476	0.218	APOD
WSCD1	0.73	0	1.66	0.0477	0.2181	WSCD1
EFCAB4A	2.05	1.27	1.71	0.0477	0.2181	EFCAB4A
KRTAP5-7	1.03	0.25	1.71	0.0479	0.2187	KRTAP5-7
FER1L4	1.78	0.68	2.15	0.0481	0.2193	FER1L4
HEXIM2	3.31	2.54	1.71	0.0481	0.2193	HEXIM2
ENTPD2	2.05	1.25	1.74	0.0487	0.2213	ENTPD2
PRSS27	1.55	0.68	1.83	0.0487	0.2213	PRSS27
GNG11	1.03	1.9	-1.83	0.0487	0.2213	GNG11
REM2	1.23	0.57	1.57	0.0489	0.2218	REM2
TENM3	0.5	1.23	-1.65	0.0492	0.2226	TENM3
ZNF391	0.91	0.23	1.6	0.0492	0.2227	ZNF391
SPATA24	1.71	0.85	1.82	0.0495	0.2233	SPATA24
FSTL4	2.27	1.48	1.73	0.0496	0.2237	FSTL4
SCARNA15	2.83	1.89	1.92	0.0498	0.2243	SCARNA15
CDC42BPG	4.77	4.18	1.51	0.05	0.2248	CDC42BPG

## Sheet: Common DEGs
Groups (1= miR-944 inhibition, 2=deltaNp63 inhibtion, 3= miR-944 + deltaNp63 inhibtion)	Total	Genes
1 2 3	4	STOX2 CSMD2 PVRL4 PGPEP1
1 2	3	HOXD11 C2orf27A KRT9
1 3	27	NBEAL1 ZSWIM1 C20orf24 SYNPO2 TAS2R30 SPIRE2 LOC100131726 ARL13B C9orf66 SEBOX C20orf151 SGSM1 NACAP1 SNCAIP NAPB MCAM KAT2A CENPE IKBKB CYP2C18 ANKRD20A9P LOC145474 IFNA1 PSG6 CGN LINC00638 PLA2G4B
2 3	206	ERBB4 CXCL14 EHF TAS2R43 GDF15 ARVCF LGR6 CEACAM6 LRRC37A4P DUSP7 KIAA1199 NANOG L3MBTL2 NR2F1 TRIM22 ZNF718 ZNF219 BMP3 LRRC8C DLX2 NKD1 ITGB1BP2 CHST1 COL15A1 TRPV6 LOC641367 ZNF154 TRIM31 OTUD4 RARRES3 PGAP2 LOC374443 FZD2 SLC40A1 TBC1D17 HMGN3 KRTAP3-2 ELF3 IMMP1L TF SLC4A3 GBGT1 ATAD3B PTGES TENM2 EPHA4 AKR1C2 GNB4 PBX1 VILL LY6G6C DLX6 PROSER1 MILR1 HID1 NPPA LINC00525 RALGPS1 STEAP4 PRSS22…
1	172	HYAL3 DPY30 GFOD2 CMTM8 MATK CRNKL1 MMP13 AASDH ZNF446 REEP6 GPR143 MAP3K3 NUDT10 FAM201A C20orf27 PHLPP2 NXPH3 KIAA1033 RPS23 CLDN16 SCYL1 ZNF197 CECR2 UBE2F RBM33 FBXL14 GMPR NRARP PM20D2 MZB1 GAS2L1 OR4M2 GKN1 ZPBP2 C1orf56 PEX11G TFR2 CLDN22 HMCN1 GPR19 LOC654342 SWT1 HIST1H2BL POU6F1 PILRA PICALM HIST1H1A LOC100271722 CHRNB4 DUSP26 IL27RA MPND NR2E1 USP13 NDUFA13 TTC13 FBXW12 ZNF236 TMTC3 CN…
2	221	FAM219A PTPLA RNF135 TACC2 CD99P1 PBX4 STOX1 CNTD2 ZNF572 MPPED2 ATP1A3 SLC2A5 PRKAG2-AS1 KCNK6 POLG2 XK DSP CD1D NR4A2 ELOVL5 ACYP2 CDK11A TIMP3 AADAC INTS6 FGGY USP32P2 FBXO22 DUSP4 MAPKAP1 CASP10 ACRC SHBG CKB HESX1 CAMTA1 STOML1 ARF4 FAXC HOXD-AS2 ADAM19 TAS2R41 FLJ42627 RNF39 EN1 RAB14 GALNT5 HDDC3 OGFOD2 FAT2 PRRG4 COL7A1 FUT4 RNF144A NUPR1 GPR64 UTP14C C1orf21 TRIM37 C7orf60 PLXNB3 C4orf36…
3	1101	RBP5 CREB3L1 ABCA3 MMP2 CLPB LTV1 FARP1 PAX7 KIF26B CYP26A1 EDN1 LOC554206 ZPLD1 LOC100507173 C5orf45 ZNF837 SLC35G3 CHRNE CCDC59 EPB41L4A TMC4 FRAS1 TAF4B C1R SIDT1 C1RL LOC254128 AXIN1 HS3ST3A1 TC2N PNKP ROGDI HIST1H4J FAM151B KLF11 ZNF764 MSRB3 GDA IRF1 AGAP5 BBC3 WSCD1 IRF2BP2 TNS3 PROM2 HERC2P2 GPR162 TCEANC2 WDR34 LAX1 CHSY1 SPPL2B SFXN2 VEPH1 KIAA1522 GEN1 TMEM14E TCEB3CL DIAPH2 TMEM180 FA…

## Sheet: GO for miR-944 inhibition
Category	Term	Count	%	PValue	Genes
GOTERM_BP_DIRECT	GO:0008219~cell death	4	0.0144264	0.00582815	PNPLA8, BCL10, SNCAIP, FBXO18
GOTERM_CC_DIRECT	GO:0005913~cell-cell adherens junction	8	0.0288527	0.0312491	PICALM, PTPRM, SCYL1, CGN, RPL34, LRRC59, CD2AP, SH3GL1
GOTERM_BP_DIRECT	GO:0006334~nucleosome assembly	5	0.018033	0.0260406	HIST1H2BL, CENPA, HIST1H1A, ANP32D, SMARCA5

## Sheet: GO for deltaNp63 inhibition
Category	Term	Count	%	PValue	Genes
GOTERM_BP_DIRECT	GO:0042981~regulation of apoptotic process	16	0.028821	2.21615e-05	BMP3, GDF1, BIRC3, DAPK1, INHBB, CASP10, NOD1, SARM1, NME3, RASSF6, CARD16, BOK, NDRG1, APAF1, GDF15, TP53INP1
GOTERM_BP_DIRECT	GO:0030855~epithelial cell differentiation	8	0.0144105	0.000448777	AKR1C2, ELF3, DLX6, DHRS9, EHF, FZD2, AKR1C1, UPK2
GOTERM_BP_DIRECT	GO:0008544~epidermis development	8	0.0144105	0.00143769	KRT9, ELF3, COL7A1, DSP, GRHL3, GRHL1, KRT34, EMP1
GOTERM_CC_DIRECT	GO:0005923~bicellular tight junction	7	0.0126092	0.0208205	DDX58, CLDN8, CLDN3, AMOT, CLDN12, PMP22, CDH5
GOTERM_BP_DIRECT	GO:0048468~cell development	4	0.00720526	0.0438641	INHBB, BMP3, GDF1, GDF15
GOTERM_BP_DIRECT	GO:0007165~signal transduction	37	0.0666487	0.00472905	ERBB4, CLDN3, RHPN2, SFN, NOD1, ARHGAP20, PTGES, INTS6, CEACAM6, INPP5D, APLN, IFNGR1, NMU, RASA2, NR2F1, KIF13B, CAPN5, PKN2, COL15A1, NR4A2, PDE4D, DAPK1, RASSF6, SARM1, ADM, CXCL14, RPS6KA2, TENM2, ITGB1BP2, OR52W1, GUCY1B2, GNB4, NRGN, GDF15, ZNF219, RASD1, SH3GL2
GOTERM_BP_DIRECT	GO:0051091~positive regulation of sequence-specific DNA binding transcription factor activity	8	0.0144105	0.00475276	DDX58, TRIM37, HMGN3, TRIM31, FOXA1, RGCC, FZD2, TRIM22
GOTERM_MF_DIRECT	GO:0043565~sequence-specific DNA binding	20	0.0360263	0.00730889	ZNF281, CAMTA1, JDP2, NANOG, ELF3, FOXA1, NR4A2, EHF, GRHL3, SNAI2, GRHL1, FOXO4, HOXD11, HESX1, DLX1, DLX6, ZNF213, PBX1, PBX4, NR2F1
GOTERM_BP_DIRECT	GO:0009615~response to virus	6	0.0108079	0.0665554	DDX58, OAS1, CDK6, IFI44, TRIM22, IFNGR1

## Sheet: GO for combination
Category	Term	Count	%	PValue	Genes
GOTERM_BP_DIRECT	GO:0008285~negative regulation of cell proliferation	42	0.0276793	0.00046671	HIST1H2AB, RARRES3, HIST1H2AC, PTGS2, ERBB4, ADORA2A, MXI1, CDH5, SPRY2, CDKN2B, CDKN2C, PTGES, IL1B, RARB, FOSL1, FGFBP1, FGF2, IL1A, PTPRJ, B4GALT1, DFNA5, AR, TP53I11, CLMN, KLF10, KLF11, DLL1, CDK6, ZNF503, PROX1, C18ORF54, SLIT3, PTHLH, IFIT3, CDKN1A, ADM, RPS6KA2, SCIN, IRF1, ATP8A2, ADAMTS1, TP53INP1
GOTERM_BP_DIRECT	GO:0043065~positive regulation of apoptotic process	34	0.022407	0.000573146	ERBB4, PTGS2, OSGIN1, ANKRD1, FOXO3, PMAIP1, MAP3K5, TIAM2, SQSTM1, ATG7, RHOB, RARB, INPP5D, BMF, FOSL1, ARL6IP5, IP6K2, ARHGEF3, KLF11, NR4A1, FADD, HMGA2, IFIT2, TNFSF10, ADM, DUSP1, RPS6KA2, SCIN, RASSF2, APAF1, GADD45B, GADD45A, UNC13B, DUSP6
GOTERM_BP_DIRECT	GO:0045926~negative regulation of growth	6	0.00395418	0.00442425	MT1M, MT1A, BBC3, PTK6, MT1F, IGFBP5
GOTERM_BP_DIRECT	GO:0008544~epidermis development	17	0.0112035	3.94122e-05	ELF3, FOXN1, KRT31, HOXB13, GRHL3, EDAR, KRT34, PTHLH, KRT17, CTGF, KRT16, ATP2C1, SPRR2D, LCE1C, KRT15, SPRR3, KRT83
GOTERM_BP_DIRECT	GO:2000145~regulation of cell motility	7	0.00461321	0.00555295	ERBB4, ERBB3, ERBB2, PKN2, HBEGF, CDK6, NRG1
GOTERM_BP_DIRECT	GO:0042060~wound healing	12	0.00790837	0.0080708	MAP3K5, CCL20, ERBB3, TNC, ERBB2, SPRR3, SERPINB2, GRHL3, SCARB1, LOX, NRG1, FGF2
GOTERM_BP_DIRECT	GO:0007267~cell-cell signaling	26	0.0171348	0.0103072	INSL4, GAL3ST4, IL36G, ADORA2A, EDN1, EFNA3, FGF12, CCL5, CCL20, CTGF, CEACAM6, IL1B, FGFBP1, PCSK5, CYR61, BMP3, AR, NTF3, KLF10, PTHLH, TNFSF10, CXCL14, ADM, AREG, EFNA4, GDF15
GOTERM_BP_DIRECT	GO:0030334~regulation of cell migration	11	0.00724934	0.0126659	ERBB4, LAMA5, PLXNA2, PLXNB2, LMO4, ABI3, RHOB, AMOT, NEXN, PHLDA2, PITX2
GOTERM_BP_DIRECT	GO:0045944~positive regulation of transcription from RNA polymerase II promoter	97	0.063926	1.17373e-06	AKNA, BACH1, RNASEL, HMGN3, LMO1, ELF3, LMO4, EDN1, ANKRD1, FOXO3, HSPH1, FOS, GABPB1, CDKN2B, PAX7, PAX8, POU4F3, CREB3L1, IL1B, RARB, NRG1, ALX4, FOSL1, MYC, FGF2, IL1A, SERTAD1, STAG1, NR2F1, PITX2, TWIST1, CYR61, EGR1, CIITA, NANOG, AR, EGR2, TAF4B, NKX2-8, RELB, RBL1, CCNL1, EOMES, FADD, GRHL3, DLL1, FOSB, HMGA2, PROX1, DDIT3, MYCN, HES1, DCAF6, HOXC11, SERPINF2, ZMIZ1, PAF1, MAPK7, SLC40A1,…
GOTERM_BP_DIRECT	GO:0006335~DNA replication-dependent nucleosome assembly	12	0.00790837	1.38502e-06	HIST1H3J, HIST1H4K, HIST1H4A, HIST1H4B, HIST1H3A, HIST1H3B, HIST1H3D, HIST1H3F, HIST1H4I, HIST1H3G, HIST1H4J, HIST1H3I
GOTERM_BP_DIRECT	GO:0045815~positive regulation of gene expression, epigenetic	16	0.0105445	2.7642e-06	KAT2A, TAF1C, HIST1H3J, HIST1H4K, HIST2H3D, HIST1H4A, HIST1H4B, HIST1H3A, HIST1H3B, DDX21, HIST1H3D, HIST1H3F, HIST1H4I, HIST1H4J, HIST1H3G, HIST1H3I
GOTERM_BP_DIRECT	GO:0045814~negative regulation of gene expression, epigenetic	14	0.00922643	5.38778e-06	HIST1H3J, HIST1H4K, HIST2H3D, PHF1, HIST1H4A, HIST1H4B, HIST1H3A, HIST1H3B, HIST1H3D, HIST1H3F, HIST1H4I, HIST1H4J, HIST1H3G, HIST1H3I
GOTERM_BP_DIRECT	GO:0060968~regulation of gene silencing	7	0.00461321	1.64025e-05	HIST1H3J, HIST1H3A, HIST1H3B, HIST1H3D, HIST1H3F, HIST1H3G, HIST1H3I
GOTERM_BP_DIRECT	GO:0031047~gene silencing by RNA	14	0.00922643	0.0156031	HIST1H3J, HIST1H4K, NUP88, HIST2H3D, HIST1H4A, HIST1H4B, HIST1H3A, HIST1H3B, HIST1H3D, HIST1H3F, HIST1H4I, HIST1H4J, HIST1H3G, HIST1H3I
GOTERM_BP_DIRECT	GO:0060337~type I interferon signaling pathway	15	0.00988546	2.05164e-05	EGR1, IRF9, IFIT3, IFIT2, RNASEL, IFI27, OASL, IFNA1, SP100, ISG15, IRF1, IFNA13, MX2, IFI6, IP6K2
GOTERM_BP_DIRECT	GO:0051607~defense response to virus	22	0.0144987	0.000898459	RNASEL, HERC5, FADD, PMAIP1, TRIM22, APOBEC3F, DDIT4, IFIT3, IRF9, IFIT2, IFNA1, OASL, ISG15, IFNE, DDX60, ATG7, IRF1, ZC3H12A, IFNA13, SLFN11, MX2, GBP1
GOTERM_BP_DIRECT	GO:0002227~innate immune response in mucosa	7	0.00461321	0.00304412	BPIFB1, HIST1H2BE, HIST1H2BF, HIST2H2BE, HIST1H2BG, HIST1H2BI, DEFB1
GOTERM_BP_DIRECT	GO:0009615~response to virus	15	0.00988546	0.00608403	DUOX2, CDK6, CCL5, HMGA2, TRIM22, IFIT3, IFIT2, OASL, XPR1, DDX60, DDX21, MST1R, IKBKB, MX2, FOSL1
